# Supplementary material for: Ethyl 2-(4-nitro­phen­oxy)acetate
Source: Acta Crystallogr Sect E Struct Rep Online. 2012 Apr 25;68(Pt 5):o1534. doi: 10.1107/S1600536812017242 (PMC3344636; doi:10.1107/S1600536812017242)
Supplement: Supplementary file 2 [file e-68-o1534-Isup2.hkl]

# 
# h,k,l, Fc-squared, Fo-squared, sigma(Fo-squared) and status flag 
# 
data_I
_shelx_title ' 1 in P2(1)/c' 
_shelx_refln_list_code          4 
_shelx_F_calc_maximum      169.43 
_exptl_crystal_F_000       472.00 
_reflns_d_resolution_high  0.8109 
 
loop_ 
 _symmetry_equiv_pos_as_xyz 
 'x, y, z' 
 '-x, y+1/2, -z+1/2' 
 '-x, -y, -z' 
 'x, -y-1/2, z-1/2' 
 
_cell_length_a     5.3848 
_cell_length_b     8.4482 
_cell_length_c    24.2382 
_cell_angle_alpha  90.000 
_cell_angle_beta   92.589 
_cell_angle_gamma  90.000 
 
_shelx_F_squared_multiplier     1.000 
 
loop_ 
 _refln_index_h 
 _refln_index_k 
 _refln_index_l 
 _refln_F_squared_calc 
 _refln_F_squared_meas 
 _refln_F_squared_sigma 
 _refln_observed_status 
   1   0   0      208.33      180.96      2.41 o 
   2   0   0     4042.24     4084.66     62.95 o 
   3   0   0     1426.00     1499.09     51.24 o 
   4   0   0        0.00        2.30      1.60 o 
   5   0   0        1.59        3.16      5.00 o 
   6   0   0       36.88       51.13     10.49 o 
   1   1   0      316.59      296.58      3.31 o 
   2   1   0        0.20        0.68      1.04 o 
   3   1   0        2.17        3.27      1.39 o 
   4   1   0        0.03        1.17      1.61 o 
   5   1   0        0.14        0.00      1.94 o 
   6   1   0        0.99        3.07      3.53 o 
   0   2   0     1467.33      666.24    164.35 o 
   1   2   0     6654.26     6847.12     90.15 o 
   2   2   0      119.81      105.53      3.55 o 
   3   2   0      135.31      149.94      5.48 o 
   4   2   0      122.25      122.97      6.18 o 
   5   2   0       30.74       37.28      4.40 o 
   6   2   0        2.77        1.80      2.74 o 
   1   3   0       64.06       42.34      5.11 o 
   2   3   0       94.07      101.54      4.15 o 
   3   3   0        0.38        1.93      1.09 o 
   4   3   0        0.14        2.26      1.94 o 
   5   3   0        2.88        5.82      3.00 o 
   6   3   0        0.71        0.90      2.73 o 
   0   4   0       24.60       27.70      3.89 o 
   1   4   0       18.04       13.97      3.90 o 
   2   4   0      376.67      219.08     47.36 o 
   3   4   0      103.48      103.96      9.85 o 
   4   4   0       52.08       64.32      5.71 o 
   5   4   0       15.81       19.85      4.56 o 
   6   4   0        5.09        0.00      3.93 o 
   1   5   0        2.07        1.14      0.88 o 
   2   5   0       25.89       22.27      4.95 o 
   3   5   0       49.31       54.66      4.32 o 
   4   5   0        6.27        6.82      2.49 o 
   5   5   0        0.01        0.27      2.65 o 
   0   6   0        0.80        3.93      2.36 o 
   1   6   0       30.56       31.67      3.06 o 
   2   6   0        1.37        0.65      1.10 o 
   3   6   0        0.43        0.00      2.19 o 
   4   6   0       13.93        8.89      3.45 o 
   5   6   0        5.00        1.98      3.70 o 
   1   7   0       18.05       16.24      2.50 o 
   2   7   0        4.27        3.84      2.47 o 
   3   7   0       30.82       28.50      9.62 o 
   4   7   0        2.50        5.18      8.74 o 
   0   8   0        0.00        0.00      3.01 o 
   1   8   0        4.28        3.13      1.82 o 
   2   8   0       17.88       21.60      3.24 o 
   3   8   0       13.82       16.00      4.68 o 
   4   8   0        5.89        0.24      3.50 o 
   1   9   0       18.40       11.79      2.84 o 
   2   9   0       12.10        5.27      4.73 o 
   3   9   0        0.90        3.60      4.92 o 
   0  10   0        1.99        0.00      5.70 o 
   1  10   0       11.26        4.97      7.16 o 
  -6   1   1        6.88        1.34      2.81 o 
  -5   1   1       11.68       13.04      3.67 o 
  -4   1   1      168.68      175.34      7.00 o 
  -3   1   1      105.75      113.45      4.27 o 
  -2   1   1      436.85      466.17      7.70 o 
  -1   1   1      581.29      566.26      4.70 o 
   1   1   1     1395.40     1430.35     52.62 o 
   2   1   1        7.74        7.89      1.64 o 
   3   1   1      409.28      388.93     14.05 o 
   4   1   1       14.04       20.39      2.80 o 
   5   1   1        0.06        0.00      3.04 o 
   6   1   1        0.02        2.87      3.07 o 
  -6   2   1        0.94        0.35      2.52 o 
  -5   2   1        5.99        5.79      2.54 o 
  -4   2   1       49.94       47.74      5.46 o 
  -3   2   1       70.07       43.67      4.08 o 
  -2   2   1     3182.08     3334.80     42.56 o 
  -1   2   1     3160.33     3295.86     58.36 o 
   0   2   1        0.65        4.22      0.96 o 
   1   2   1    18990.11    11982.38   2603.76 o 
   2   2   1      159.07      166.51      5.17 o 
   3   2   1      378.18      397.42     10.56 o 
   4   2   1       83.75       86.87      5.42 o 
   5   2   1        1.75        2.11      2.01 o 
   6   2   1        0.15        2.55      3.15 o 
  -6   3   1        0.54        4.37      3.43 o 
  -5   3   1        9.23       17.20      3.30 o 
  -4   3   1       28.42       35.32      5.35 o 
  -3   3   1       15.38       23.95      2.38 o 
  -2   3   1        1.02        1.62      0.88 o 
  -1   3   1       65.56       74.74      2.60 o 
   0   3   1       41.33       41.50      2.01 o 
   1   3   1       84.70       74.80      2.08 o 
   2   3   1       10.32        6.69      0.83 o 
   3   3   1      231.84      234.64      7.72 o 
   4   3   1       63.00       72.12      5.16 o 
   5   3   1        1.34        0.75      3.20 o 
   6   3   1        0.17        0.75      4.21 o 
  -6   4   1        0.46        0.00      4.95 o 
  -5   4   1        3.37        3.76      5.15 o 
  -4   4   1        3.38        2.92      1.60 o 
  -3   4   1       39.62       31.24      6.45 o 
  -2   4   1       24.71       20.89      3.20 o 
  -1   4   1      260.78      246.26     14.93 o 
   0   4   1       69.70       78.58      7.40 o 
   1   4   1       92.79       87.95      6.08 o 
   2   4   1      799.27      783.94     14.62 o 
   3   4   1       80.49       82.92      4.37 o 
   4   4   1       12.11       17.46      3.68 o 
   5   4   1       26.14       25.28      4.97 o 
   6   4   1        0.01        4.02      3.58 o 
  -5   5   1        0.09        0.00      2.60 o 
  -4   5   1        0.59        1.49      1.87 o 
  -3   5   1        5.21        4.73      1.47 o 
  -2   5   1       10.78       13.87      1.54 o 
  -1   5   1       95.29       94.71      8.28 o 
   0   5   1       73.83       78.11      3.70 o 
   1   5   1        0.38        0.73      1.21 o 
   2   5   1       33.46       32.55      3.96 o 
   3   5   1       32.43       38.90      3.74 o 
   4   5   1       53.12       59.63      5.46 o 
   5   5   1        3.77        4.32      3.03 o 
  -5   6   1        2.46        0.20      2.75 o 
  -4   6   1        0.10        5.11      2.66 o 
  -3   6   1        0.15        3.57      2.18 o 
  -2   6   1        0.70        1.11      1.75 o 
  -1   6   1       14.27       10.38      1.76 o 
   0   6   1       17.68       23.69      2.20 o 
   1   6   1        0.05        3.15      1.42 o 
   2   6   1       25.43       22.49      3.23 o 
   3   6   1        5.82        3.97      4.95 o 
   4   6   1        0.71        0.00      2.55 o 
   5   6   1        0.01        0.00      3.34 o 
  -4   7   1        0.19        0.11      2.80 o 
  -3   7   1        6.06       15.29      3.35 o 
  -2   7   1       15.31       20.86      2.67 o 
  -1   7   1       13.90       18.24      4.13 o 
   0   7   1       10.14       10.00      2.00 o 
   1   7   1        1.70        2.08      1.65 o 
   2   7   1        9.60       13.00      3.05 o 
   3   7   1       44.86       37.71      4.58 o 
   4   7   1        3.46        1.86      2.77 o 
  -4   8   1        0.00        2.64      4.37 o 
  -3   8   1        4.26        3.23      3.34 o 
  -2   8   1        1.62        1.83      1.89 o 
  -1   8   1        0.06        1.04      1.51 o 
   0   8   1       14.90       19.47      3.26 o 
   1   8   1        1.07        0.73      1.30 o 
   2   8   1       65.75       71.08      5.73 o 
   3   8   1        2.92        5.40      3.47 o 
   4   8   1        3.62        3.90      5.77 o 
  -3   9   1        0.38        2.85      4.48 o 
  -2   9   1        9.39        4.83      3.16 o 
  -1   9   1        7.41        6.29      5.96 o 
   0   9   1        1.33        1.09      1.66 o 
   1   9   1       18.41       16.71      6.22 o 
   2   9   1       13.64       13.76      6.18 o 
   3   9   1        0.92        3.32      8.53 o 
  -1  10   1       23.05       25.03     11.19 o 
   0  10   1        3.66        3.24      6.11 o 
   1  10   1       29.28       22.30     14.62 o 
  -6   0   2       20.29      259.42    147.50 o 
  -5   0   2       28.63       35.91      7.92 o 
  -4   0   2      121.95      122.42      6.88 o 
  -3   0   2     1425.38     1546.82     34.15 o 
  -2   0   2       95.42       80.85      2.79 o 
  -1   0   2    28705.81    29371.06    273.36 o 
   1   0   2      834.82      810.16     11.90 o 
   2   0   2       96.10       87.98      3.01 o 
   3   0   2        0.74        5.79      1.40 o 
   4   0   2        0.81        0.00      2.99 o 
   5   0   2        1.98        3.85      4.12 o 
   6   0   2       14.93       18.81      8.30 o 
  -6   1   2        0.35        3.15      3.22 o 
  -5   1   2        1.03        0.43      2.23 o 
  -4   1   2        8.30       12.48      1.66 o 
  -3   1   2      164.59      155.60      4.33 o 
  -2   1   2       33.25       32.24      2.11 o 
  -1   1   2     1325.29     1265.84     10.35 o 
   1   1   2     1490.64     1426.55     12.43 o 
   2   1   2      169.06      186.64      4.57 o 
   3   1   2        6.82        9.10      2.70 o 
   4   1   2        7.61        9.72      2.21 o 
   5   1   2        2.65        3.63      2.72 o 
   6   1   2        0.07        0.00      3.04 o 
  -6   2   2       11.44       14.86      5.05 o 
  -5   2   2       34.87       26.18      3.89 o 
  -4   2   2       62.31       67.18      4.48 o 
  -3   2   2       12.98       17.24      1.46 o 
  -2   2   2      120.98      135.31      3.76 o 
  -1   2   2     1460.98     1449.00     23.19 o 
   0   2   2     3894.21     3922.76     32.38 o 
   1   2   2    10346.00    11077.18    129.96 o 
   2   2   2        3.66        3.36      1.30 o 
   3   2   2       74.65       81.47      4.14 o 
   4   2   2       20.63       22.25      4.88 o 
   5   2   2       10.75       12.93      3.13 o 
   6   2   2        0.39        0.00      3.48 o 
  -6   3   2        0.02        3.48      3.98 o 
  -5   3   2        0.42        1.54      2.29 o 
  -4   3   2       17.48       18.73      2.78 o 
  -3   3   2       92.85       82.87      3.67 o 
  -2   3   2        0.17        0.17      0.49 o 
  -1   3   2        7.98        4.46      1.18 o 
   0   3   2      238.66      252.48      5.29 o 
   1   3   2      602.33      582.28     20.83 o 
   2   3   2      107.00      106.73      2.76 o 
   3   3   2       44.92       39.59      3.15 o 
   4   3   2        4.27        5.20      2.94 o 
   5   3   2       11.91        8.48      3.18 o 
   6   3   2        0.02        0.69      3.63 o 
  -6   4   2        0.00        9.18      8.38 o 
  -5   4   2        5.73        2.88      2.48 o 
  -4   4   2       29.08       21.76      7.77 o 
  -3   4   2        0.10       14.29      7.76 o 
  -2   4   2        2.75        2.46      1.00 o 
  -1   4   2      122.27      125.60      4.78 o 
   0   4   2      136.47      146.61      8.99 o 
   1   4   2      159.31      167.81      5.81 o 
   2   4   2     2196.70     2253.77     42.71 o 
   3   4   2        0.01        0.83      1.93 o 
   4   4   2       32.72       40.01      4.54 o 
   5   4   2        1.18        0.00      2.35 o 
   6   4   2        5.57        4.94      4.38 o 
  -5   5   2        1.20        4.26      3.98 o 
  -4   5   2        1.62        4.89      1.93 o 
  -3   5   2       14.61       16.73      1.79 o 
  -2   5   2        0.14        4.50      1.94 o 
  -1   5   2        0.01        0.48      1.70 o 
   0   5   2       93.93       85.28     11.08 o 
   1   5   2       21.09       21.62      1.91 o 
   2   5   2       23.50       18.22      2.47 o 
   3   5   2        0.26        0.18      1.37 o 
   4   5   2       20.87       21.59      3.81 o 
   5   5   2        1.44        0.00      2.58 o 
  -5   6   2        1.68        1.25      3.51 o 
  -4   6   2        5.38        8.73      3.93 o 
  -3   6   2       25.15       33.42      4.56 o 
  -2   6   2        0.37        0.49      1.17 o 
  -1   6   2        2.46        4.18      1.63 o 
   0   6   2        6.78       11.90      1.82 o 
   1   6   2       19.03       19.98      1.97 o 
   2   6   2        4.73       10.24      4.66 o 
   3   6   2      509.35      544.10     19.95 o 
   4   6   2       28.33       33.14      4.82 o 
   5   6   2       18.52       23.96      6.44 o 
  -4   7   2        1.15        7.79      4.35 o 
  -3   7   2        0.02        1.41      2.43 o 
  -2   7   2        5.08        7.72      2.83 o 
  -1   7   2        3.56       10.63      4.63 o 
   0   7   2       38.17       39.87      3.18 o 
   1   7   2        0.02        1.58      1.51 o 
   2   7   2       65.08       40.72     11.72 o 
   3   7   2        7.33        5.53      2.59 o 
   4   7   2        5.47        3.90      2.91 o 
  -4   8   2        4.04        7.97      4.44 o 
  -3   8   2        0.02        4.55      3.59 o 
  -2   8   2        4.03       10.20      2.85 o 
  -1   8   2        2.86        5.45      3.67 o 
   0   8   2        6.99        5.19      1.96 o 
   1   8   2        4.58        6.43      3.07 o 
   2   8   2      101.41       60.37     15.67 o 
   3   8   2        1.18        3.05      2.38 o 
   4   8   2        0.60        3.31      5.30 o 
  -3   9   2        0.52        0.32      3.66 o 
  -2   9   2       14.31       17.02      4.94 o 
  -1   9   2        1.91        4.65      2.71 o 
   0   9   2        5.89        6.02      2.40 o 
   1   9   2       25.58       26.71      5.35 o 
   2   9   2        4.85        5.26      3.92 o 
   3   9   2        1.13       10.86      9.62 o 
  -1  10   2        0.00        0.00      5.78 o 
   0  10   2        9.43        4.38      5.77 o 
   1  10   2       17.52       25.38      9.68 o 
  -6   1   3        0.97        0.00      2.76 o 
  -5   1   3       16.35       24.38      3.56 o 
  -4   1   3       41.37       34.72      2.35 o 
  -3   1   3      256.02      255.92      5.80 o 
  -2   1   3       98.16       81.25      2.29 o 
  -1   1   3       58.78       67.15      1.63 o 
   0   1   3      897.21      791.52     20.24 o 
   1   1   3     5433.87     5402.55     39.06 o 
   2   1   3      750.80      684.85     15.00 o 
   3   1   3       12.93       17.54      2.07 o 
   4   1   3       62.46       57.25      4.04 o 
   5   1   3       16.70       14.10      4.20 o 
   6   1   3        5.15        4.23      3.53 o 
  -6   2   3        7.72        6.02      3.91 o 
  -5   2   3        3.57       13.11      4.13 o 
  -4   2   3        0.07        2.50      1.65 o 
  -3   2   3       20.40       19.93      1.42 o 
  -2   2   3     1301.63     1346.06     18.53 o 
  -1   2   3        5.89        7.00      1.08 o 
   0   2   3     7953.20     7958.12     58.90 o 
   1   2   3     1129.86     1151.52     19.66 o 
   2   2   3      712.29      683.65     13.06 o 
   3   2   3       91.68       91.84      4.75 o 
   4   2   3        6.56        9.24      2.43 o 
   5   2   3        0.45        6.36      5.46 o 
   6   2   3        2.42        8.08      4.26 o 
  -6   3   3        3.04        4.47      3.16 o 
  -5   3   3        7.92        9.83      3.38 o 
  -4   3   3        1.94        3.63      1.70 o 
  -3   3   3       88.49       93.42      3.33 o 
  -2   3   3      422.01      444.56     12.60 o 
  -1   3   3        0.96        0.00      0.63 o 
   0   3   3      718.41      734.48     16.22 o 
   1   3   3      338.22      336.41      7.07 o 
   2   3   3        3.55        0.00      0.65 o 
   3   3   3       18.00       16.10      2.38 o 
   4   3   3        0.45        2.65      2.42 o 
   5   3   3       19.77       19.91      3.89 o 
   6   3   3        3.79        7.03      4.30 o 
  -6   4   3        2.07        5.69      5.39 o 
  -5   4   3        6.70       11.71      5.22 o 
  -4   4   3        7.14        8.66      3.99 o 
  -3   4   3       13.53       16.72      1.69 o 
  -2   4   3        3.85        3.96      2.48 o 
  -1   4   3      754.86      723.48     18.66 o 
   0   4   3      158.16      148.75      4.16 o 
   1   4   3      508.72      529.23     12.07 o 
   2   4   3     1420.65     1376.78     23.76 o 
   3   4   3       27.08       31.83      3.21 o 
   4   4   3      275.70      286.25     12.33 o 
   5   4   3       14.28       14.53      3.79 o 
   6   4   3        0.15        2.48      3.68 o 
  -5   5   3        2.80        2.44      6.49 o 
  -4   5   3        8.22        8.43      2.89 o 
  -3   5   3        7.31       13.52      3.09 o 
  -2   5   3       95.53       94.86      3.83 o 
  -1   5   3      114.63      135.03     10.87 o 
   0   5   3       49.33       37.77      3.37 o 
   1   5   3      251.72      264.65      7.17 o 
   2   5   3       21.56       20.98      2.05 o 
   3   5   3      210.15      194.55      7.96 o 
   4   5   3       13.34       13.88      4.12 o 
   5   5   3        7.44       14.29      4.19 o 
  -5   6   3        0.06        0.88      3.28 o 
  -4   6   3        0.44        3.90      3.37 o 
  -3   6   3        0.01        2.35      1.57 o 
  -2   6   3        7.09        9.28      1.76 o 
  -1   6   3        9.00       11.97      1.58 o 
   0   6   3       11.80       17.85      2.95 o 
   1   6   3       21.19       20.66      2.12 o 
   2   6   3        6.31        8.49      6.95 o 
   3   6   3        4.78       56.36     23.60 o 
   4   6   3        9.25        9.73      3.27 o 
   5   6   3        2.07        1.53      2.84 o 
  -4   7   3        0.04        0.14      2.91 o 
  -3   7   3       16.87       20.58      4.77 o 
  -2   7   3       10.87       14.58      2.48 o 
  -1   7   3       21.04       18.43      2.72 o 
   0   7   3       37.15       42.75      3.83 o 
   1   7   3       17.61       20.46      2.46 o 
   2   7   3       71.23       69.84     10.12 o 
   3   7   3        5.43        7.05      2.79 o 
   4   7   3        0.06        0.00      2.28 o 
  -4   8   3        0.08        4.21      4.00 o 
  -3   8   3        0.24        6.71      3.61 o 
  -2   8   3        0.81        0.00      2.31 o 
  -1   8   3       16.73       18.87      3.02 o 
   0   8   3       10.39       11.24      3.03 o 
   1   8   3       76.43       82.62      5.98 o 
   2   8   3       60.92       38.80     13.78 o 
   3   8   3        6.49       14.75      7.55 o 
   4   8   3       20.30       15.44      9.76 o 
  -3   9   3        0.47        2.06      4.55 o 
  -2   9   3        9.80        7.01      3.58 o 
  -1   9   3       11.09        9.00      4.14 o 
   0   9   3        9.69       11.49      3.98 o 
   1   9   3       31.17       22.47      5.94 o 
   2   9   3        4.22        6.84      6.35 o 
   3   9   3        0.60        2.87      7.82 o 
  -1  10   3        1.15        3.76      4.31 o 
   0  10   3        7.78        7.80      4.80 o 
   1  10   3        8.26       11.41      4.83 o 
  -6   0   4       56.14       63.06     10.32 o 
  -5   0   4        5.55        6.06      3.99 o 
  -4   0   4       79.30       96.35      5.90 o 
  -3   0   4        2.69        2.69      1.20 o 
  -2   0   4      800.47      901.34     18.07 o 
  -1   0   4     1302.65     1252.74     18.09 o 
   0   0   4      111.15      108.88      5.07 o 
   1   0   4      254.69      260.51      4.93 o 
   2   0   4        6.75        7.29      1.56 o 
   3   0   4       93.37       95.38      3.95 o 
   4   0   4       41.73       43.64      6.13 o 
   5   0   4       14.55       24.26      6.91 o 
   6   0   4        0.73        4.28      5.46 o 
  -6   1   4        0.92        0.00      2.60 o 
  -5   1   4        0.05        0.00      2.11 o 
  -4   1   4        0.00        2.20      1.14 o 
  -3   1   4       65.76       65.53      2.67 o 
  -2   1   4        8.09       10.25      1.30 o 
  -1   1   4       45.53       42.80      2.10 o 
   0   1   4       92.84       67.18      1.17 o 
   1   1   4      984.22      961.68     14.87 o 
   2   1   4       28.00       27.36      1.43 o 
   3   1   4       11.67       10.05      2.09 o 
   4   1   4       10.82        5.23      1.97 o 
   5   1   4        4.56        7.21      3.99 o 
   6   1   4        1.62        5.64      5.94 o 
  -6   2   4        0.86        1.12      2.68 o 
  -5   2   4       17.40       15.64      3.17 o 
  -4   2   4        0.21        0.10      1.14 o 
  -3   2   4      622.10      604.37     40.43 o 
  -2   2   4       74.62       76.82      3.13 o 
  -1   2   4       21.03       20.44      1.16 o 
   0   2   4     8072.62     7809.19     51.48 o 
   1   2   4        0.18        1.40      0.52 o 
   2   2   4        7.84        9.42      1.50 o 
   3   2   4        1.29        0.97      1.08 o 
   4   2   4       39.52       45.03      4.43 o 
   5   2   4       59.53       70.35      6.25 o 
   6   2   4        0.14        1.61      2.83 o 
  -6   3   4        0.47        3.18      4.34 o 
  -5   3   4        0.06        2.16      1.87 o 
  -4   3   4        4.12        0.00      1.38 o 
  -3   3   4        2.36        1.45      0.85 o 
  -2   3   4      595.50      594.50     10.36 o 
  -1   3   4       78.83       85.73      4.43 o 
   0   3   4     1046.84     1046.22     13.31 o 
   1   3   4        9.03       10.94      0.97 o 
   2   3   4       11.00       12.06      3.62 o 
   3   3   4       62.20       50.44      5.31 o 
   4   3   4       96.22       89.18      5.76 o 
   5   3   4        2.28        2.81      3.05 o 
   6   3   4        1.54        8.56      4.37 o 
  -6   4   4        6.61       10.52      5.80 o 
  -5   4   4       10.36        4.01      5.45 o 
  -4   4   4       28.75       26.39      3.51 o 
  -3   4   4        8.50        5.11      1.64 o 
  -2   4   4      343.01      383.65      8.24 o 
  -1   4   4      246.25      317.22     33.27 o 
   0   4   4      182.48      183.63      4.19 o 
   1   4   4     1873.95     1867.07     31.26 o 
   2   4   4      142.08      133.97      6.40 o 
   3   4   4       29.98       28.56      3.01 o 
   4   4   4      191.39      200.23     10.25 o 
   5   4   4       10.69       14.09      4.22 o 
   6   4   4        2.83        5.35      4.15 o 
  -5   5   4        1.63        4.14      4.12 o 
  -4   5   4        0.00        1.07      1.93 o 
  -3   5   4       29.08       30.10      2.67 o 
  -2   5   4        5.25       16.44      4.04 o 
  -1   5   4        3.96       10.60      4.31 o 
   0   5   4      222.07      238.25      7.29 o 
   1   5   4       16.07       13.63      1.50 o 
   2   5   4       20.19       17.16      1.88 o 
   3   5   4      139.25      132.94      9.15 o 
   4   5   4        0.37        0.07      1.92 o 
   5   5   4        0.93        2.44      2.59 o 
  -5   6   4        0.73        2.01      3.81 o 
  -4   6   4       26.05       20.83      5.55 o 
  -3   6   4       29.43       27.81      5.92 o 
  -2   6   4        0.23        0.18      0.98 o 
  -1   6   4       47.25       46.54      3.50 o 
   0   6   4      323.22      302.88     33.79 o 
   1   6   4      116.00      110.87      4.86 o 
   2   6   4      659.54      642.40     18.24 o 
   3   6   4      637.10      585.06     18.38 o 
   4   6   4       10.40       16.42      3.91 o 
   5   6   4       13.48        9.50      4.29 o 
  -4   7   4       10.94        9.62      4.55 o 
  -3   7   4        0.95        2.40      1.54 o 
  -2   7   4        2.85        7.21      4.00 o 
  -1   7   4       41.24       26.11      6.31 o 
   0   7   4       13.18       14.02      2.60 o 
   1   7   4       15.94       16.47      2.55 o 
   2   7   4      113.43      116.51      6.72 o 
   3   7   4        7.23        6.84      2.75 o 
   4   7   4        6.11        0.99      3.46 o 
  -4   8   4        1.73        3.42      3.81 o 
  -3   8   4        5.01        2.17      4.38 o 
  -2   8   4       10.93       10.72      3.64 o 
  -1   8   4       22.12       18.80      5.79 o 
   0   8   4        4.03        3.03      1.88 o 
   1   8   4       22.50       30.93      4.03 o 
   2   8   4       16.41       22.48      5.52 o 
   3   8   4       13.33        8.44      5.05 o 
   4   8   4       12.50       13.62      6.14 o 
  -3   9   4        2.65        1.25      2.00 o 
  -2   9   4        3.95        0.00      3.95 o 
  -1   9   4        0.85        0.00      3.10 o 
   0   9   4        3.76        3.13      2.88 o 
   1   9   4       22.07       22.82      5.22 o 
   2   9   4        1.87        2.19      3.08 o 
   3   9   4        0.49       12.99      6.74 o 
  -1  10   4        0.01        0.00      2.54 o 
   0  10   4        7.13        0.28      4.35 o 
   1  10   4        0.82        1.94      4.49 o 
  -6   1   5       30.04       30.01      5.67 o 
  -5   1   5       23.24       19.54      3.28 o 
  -4   1   5        4.51        9.03      2.39 o 
  -3   1   5        2.13        3.81      1.50 o 
  -2   1   5       12.30       12.35      1.02 o 
  -1   1   5        1.41        4.71      0.60 o 
   0   1   5     1378.34     1324.43      8.88 o 
   1   1   5     1383.70     1352.04     19.53 o 
   2   1   5      103.53       92.22      2.36 o 
   3   1   5       54.97       47.53      2.23 o 
   4   1   5       13.36       13.55      2.49 o 
   5   1   5       45.70       59.96      7.27 o 
   6   1   5        0.10        1.78      2.94 o 
  -6   2   5        9.92        8.71      3.95 o 
  -5   2   5       51.95       44.46      4.58 o 
  -4   2   5       15.31       18.41      1.93 o 
  -3   2   5       26.88       34.84      3.06 o 
  -2   2   5       28.82       24.16      1.37 o 
  -1   2   5        0.63        2.86      1.20 o 
   0   2   5        0.92        1.27      0.43 o 
   1   2   5        0.65        1.50      0.54 o 
   2   2   5       88.34       69.13      3.21 o 
   3   2   5       28.18       31.69      2.71 o 
   4   2   5        1.65        0.00      1.61 o 
   5   2   5      101.48       78.65      7.27 o 
   6   2   5        0.01        0.00      3.69 o 
  -6   3   5        0.74        5.56      4.75 o 
  -5   3   5       19.17       17.02      3.63 o 
  -4   3   5        1.96        0.90      1.42 o 
  -3   3   5        2.18        1.15      0.86 o 
  -2   3   5        7.34        8.46      1.58 o 
  -1   3   5      285.10      275.57      4.54 o 
   0   3   5     1341.47     1357.62     17.18 o 
   1   3   5      264.18      259.19     12.40 o 
   2   3   5      822.55      786.02     13.14 o 
   3   3   5       25.32       26.38      2.85 o 
   4   3   5      161.56      171.62      9.67 o 
   5   3   5        0.06        0.00      2.28 o 
   6   3   5        1.08        0.88      2.71 o 
  -6   4   5        0.00        3.96      4.31 o 
  -5   4   5       27.32       32.66      6.89 o 
  -4   4   5       36.11       32.06      3.57 o 
  -3   4   5       81.99       92.48      4.07 o 
  -2   4   5      103.15      114.34      6.37 o 
  -1   4   5      313.20      356.31      9.60 o 
   0   4   5        2.94        3.73      1.01 o 
   1   4   5     2788.85     2864.43     50.56 o 
   2   4   5      342.15      339.76      9.16 o 
   3   4   5      282.02      278.23     10.41 o 
   4   4   5      238.64      233.85     10.67 o 
   5   4   5        3.53        4.96      3.74 o 
  -5   5   5        3.59        3.79      4.12 o 
  -4   5   5        0.01        0.00      2.85 o 
  -3   5   5        4.55        6.58      1.96 o 
  -2   5   5       37.87       44.52      2.60 o 
  -1   5   5      225.74      223.17      8.73 o 
   0   5   5      554.72      547.75     10.94 o 
   1   5   5       63.07       65.52      3.00 o 
   2   5   5      103.48      110.55      4.43 o 
   3   5   5       65.10       72.35      5.35 o 
   4   5   5        2.52        1.56      2.37 o 
   5   5   5        0.60        2.49      3.06 o 
  -5   6   5        2.77        0.07      3.39 o 
  -4   6   5        3.04        4.49      6.57 o 
  -3   6   5       10.40        5.44      2.11 o 
  -2   6   5        2.84        2.64      1.43 o 
  -1   6   5        9.45       13.90      1.98 o 
   0   6   5        3.58        7.40      1.87 o 
   1   6   5       11.31       10.95      1.61 o 
   2   6   5       11.99       30.26      7.56 o 
   3   6   5       22.35       33.10      5.62 o 
   4   6   5        0.12        0.00      1.97 o 
   5   6   5        0.15        0.00      3.35 o 
  -4   7   5        4.27        5.03      3.73 o 
  -3   7   5        5.24        2.06      2.18 o 
  -2   7   5        1.42        1.20      1.60 o 
  -1   7   5      104.07      109.86      6.06 o 
   0   7   5        4.36        2.75      2.41 o 
   1   7   5       23.71       30.27      3.06 o 
   2   7   5       34.05       27.10      3.43 o 
   3   7   5        5.01        4.48      2.13 o 
   4   7   5        1.22        0.00      3.57 o 
  -4   8   5        1.14        0.16      3.78 o 
  -3   8   5        0.33        1.53      1.83 o 
  -2   8   5        0.00        0.98      1.57 o 
  -1   8   5        6.80        5.35      2.61 o 
   0   8   5        9.74       10.06      3.58 o 
   1   8   5       86.70      103.82     10.61 o 
   2   8   5        5.28        1.92      3.09 o 
   3   8   5       28.71       23.93      9.11 o 
   4   8   5       40.78       24.75     11.74 o 
  -3   9   5        0.35        0.08      1.67 o 
  -2   9   5       14.77       10.02      5.55 o 
  -1   9   5        0.08        0.11      3.54 o 
   0   9   5        4.95        6.34      4.74 o 
   1   9   5       15.55       14.49      7.01 o 
   2   9   5        0.31        0.00      2.62 o 
   3   9   5        1.54        6.53      5.44 o 
  -1  10   5        0.52        1.13      3.21 o 
   0  10   5        2.40        5.42      5.67 o 
   1  10   5        2.71        6.69      5.06 o 
  -6   0   6        1.08        1.87      4.10 o 
  -5   0   6       36.16       35.84      4.49 o 
  -4   0   6        4.53        3.34      1.83 o 
  -3   0   6       87.66       85.03      4.23 o 
  -2   0   6      865.39      677.27     17.08 o 
  -1   0   6      296.85      320.46      8.16 o 
   0   0   6      530.52      507.53     14.26 o 
   1   0   6     1314.87     1328.36     28.42 o 
   2   0   6      159.06      132.92      4.41 o 
   3   0   6       12.72       16.47      2.00 o 
   4   0   6       31.80       32.44      6.41 o 
   5   0   6        1.28        8.44      5.42 o 
   6   0   6       99.33      115.98     21.61 o 
  -6   1   6        0.26        3.15      3.06 o 
  -5   1   6       13.57        8.64      2.66 o 
  -4   1   6       14.58       16.84      1.99 o 
  -3   1   6       13.88       11.21      1.46 o 
  -2   1   6       58.67       63.84      2.05 o 
  -1   1   6       53.45       48.08      1.05 o 
   0   1   6      410.86      365.60      9.42 o 
   1   1   6       62.65       60.99      2.03 o 
   2   1   6       17.37       16.68      1.84 o 
   3   1   6       31.24       30.44      2.37 o 
   4   1   6        0.91       15.12      7.57 o 
   5   1   6       47.70       55.04     10.51 o 
   6   1   6        6.52        5.53      4.73 o 
  -6   2   6        4.12        0.42      2.49 o 
  -5   2   6       14.77       20.37      3.61 o 
  -4   2   6       24.70       27.34      2.73 o 
  -3   2   6        3.61        8.40      1.67 o 
  -2   2   6       50.65       56.93      2.06 o 
  -1   2   6      936.51      869.59     33.11 o 
   0   2   6        1.05        3.66      1.21 o 
   1   2   6        2.61        0.63      0.42 o 
   2   2   6       35.76       37.43      3.03 o 
   3   2   6       77.57       79.71      4.16 o 
   4   2   6      121.38      120.79      7.84 o 
   5   2   6      101.69      104.42      9.96 o 
   6   2   6        3.68       15.07      5.30 o 
  -6   3   6        0.00        0.00      3.54 o 
  -5   3   6        6.29        5.16      3.60 o 
  -4   3   6       37.34       35.81      4.75 o 
  -3   3   6      123.39      125.79      6.46 o 
  -2   3   6        1.49        3.95      0.88 o 
  -1   3   6       24.14       50.79     19.89 o 
   0   3   6      163.61      152.71      3.79 o 
   1   3   6      867.05      867.52     13.60 o 
   2   3   6       40.13       47.37      2.43 o 
   3   3   6       84.75       91.14      4.91 o 
   4   3   6       98.16      106.41      7.19 o 
   5   3   6        0.21        0.00      2.27 o 
   6   3   6        2.45        3.12      5.41 o 
  -6   4   6        4.32        3.93      3.14 o 
  -5   4   6        0.12        2.11      3.80 o 
  -4   4   6       48.07       43.80      4.57 o 
  -3   4   6        8.44       10.63      2.72 o 
  -2   4   6      216.89      229.82      8.31 o 
  -1   4   6       32.26       43.01      1.90 o 
   0   4   6       29.62       30.09      1.38 o 
   1   4   6       11.45       25.44      6.50 o 
   2   4   6        1.88        3.97      1.56 o 
   3   4   6      489.76      466.69     17.89 o 
   4   4   6       14.06       17.96      3.64 o 
   5   4   6        4.42        3.35      3.00 o 
  -5   5   6        5.81        5.72      8.04 o 
  -4   5   6       10.50        8.14      3.82 o 
  -3   5   6       19.20       16.20      4.24 o 
  -2   5   6       31.97       35.47      4.09 o 
  -1   5   6       41.28       62.51      8.52 o 
   0   5   6      259.80      252.28      7.79 o 
   1   5   6       20.75       21.67      2.47 o 
   2   5   6       48.31       46.10      5.29 o 
   3   5   6      173.59      178.93      8.85 o 
   4   5   6        7.92        3.87      2.51 o 
   5   5   6        5.93        5.43      3.61 o 
  -5   6   6        1.44        0.00      3.54 o 
  -4   6   6       14.60       18.68      5.16 o 
  -3   6   6       57.63       36.32      6.64 o 
  -2   6   6        1.82        3.69      1.83 o 
  -1   6   6      204.27      184.38      6.28 o 
   0   6   6      214.05      219.50     10.19 o 
   1   6   6       15.83       14.82      1.85 o 
   2   6   6      654.32      605.17     14.59 o 
   3   6   6       38.27       42.59      6.12 o 
   4   6   6        0.00        0.92      2.42 o 
   5   6   6       11.86        1.70      3.85 o 
  -4   7   6       18.37       19.36      5.61 o 
  -3   7   6        3.77        0.17      1.55 o 
  -2   7   6       13.21       10.20      3.26 o 
  -1   7   6       37.35       31.20      2.86 o 
   0   7   6        8.90       10.64      3.21 o 
   1   7   6       29.38       33.33      3.37 o 
   2   7   6       82.46       87.96      8.01 o 
   3   7   6        0.00        0.00      3.07 o 
   4   7   6        1.93        3.53      3.98 o 
  -4   8   6        0.46        0.96      4.52 o 
  -3   8   6        9.32        7.29      3.05 o 
  -2   8   6       23.09       15.32      7.39 o 
  -1   8   6        3.73        0.00      2.17 o 
   0   8   6        9.25        6.65      4.04 o 
   1   8   6        1.22        3.13      5.06 o 
   2   8   6        0.44        1.59      3.06 o 
   3   8   6       64.66       62.31      8.99 o 
  -3   9   6        2.22        0.00      2.01 o 
  -2   9   6        4.30        2.39      3.42 o 
  -1   9   6        3.25        0.00      3.89 o 
   0   9   6        3.45        3.26      3.88 o 
   1   9   6        4.70        1.57      3.18 o 
   2   9   6        0.06        2.48      4.73 o 
   3   9   6        1.01        4.56      5.70 o 
  -1  10   6        0.49        1.93      3.86 o 
   0  10   6        0.02        0.00      4.60 o 
   1  10   6        1.85        1.98      4.13 o 
  -6   1   7        0.66        1.84      2.97 o 
  -5   1   7       15.03       21.30      3.27 o 
  -4   1   7       25.02       25.37      2.40 o 
  -3   1   7       52.93       48.91      4.08 o 
  -2   1   7      611.37      603.63     12.63 o 
  -1   1   7      181.52      156.52      7.22 o 
   0   1   7      137.71      111.60      3.55 o 
   1   1   7     2052.38     2023.45     27.28 o 
   2   1   7     2584.86     2449.41     57.70 o 
   3   1   7        0.73        1.54      0.73 o 
   4   1   7      154.44      162.78      7.45 o 
   5   1   7       11.74       21.57      5.39 o 
   6   1   7       10.10       12.06      5.13 o 
  -6   2   7       13.72       10.20      7.71 o 
  -5   2   7        4.96        3.62      2.20 o 
  -4   2   7        6.23        7.85      1.82 o 
  -3   2   7       25.59       19.02      1.63 o 
  -2   2   7       59.22       55.25      2.66 o 
  -1   2   7      196.01      276.06     80.64 o 
   0   2   7        4.07        8.68      0.88 o 
   1   2   7        7.31       13.38      6.09 o 
   2   2   7      510.56      537.12      9.18 o 
   3   2   7       37.62       36.41      2.94 o 
   4   2   7      345.80      352.60     15.59 o 
   5   2   7       24.22       30.25      4.44 o 
   6   2   7        5.29        4.41      4.12 o 
  -6   3   7       10.90        4.82      4.68 o 
  -5   3   7       43.53       46.14      5.21 o 
  -4   3   7       31.93       30.61      2.90 o 
  -3   3   7        4.28       13.26      7.39 o 
  -2   3   7        0.13        2.14      1.21 o 
  -1   3   7        1.19        1.58      1.61 o 
   0   3   7        4.06       10.33      1.16 o 
   1   3   7     2940.42     3071.64     39.72 o 
   2   3   7      359.19      331.12      9.33 o 
   3   3   7       82.59       85.52      4.78 o 
   4   3   7       39.55       40.66      4.53 o 
   5   3   7        8.36        3.27      2.74 o 
   6   3   7        3.72        6.12      5.58 o 
  -5   4   7       21.75       19.19      4.91 o 
  -4   4   7       27.91       40.92      6.54 o 
  -3   4   7       35.59       32.53      3.14 o 
  -2   4   7       14.34       60.63     28.05 o 
  -1   4   7       65.31       67.14      3.46 o 
   0   4   7      183.65      186.35      4.03 o 
   1   4   7      106.65      109.87      3.79 o 
   2   4   7       42.49       42.26      2.37 o 
   3   4   7      171.71      197.94      8.86 o 
   4   4   7        0.65        1.55      3.56 o 
   5   4   7        0.29        4.78      3.09 o 
  -5   5   7        7.52        7.42      4.40 o 
  -4   5   7       10.61        9.13      4.38 o 
  -3   5   7      146.08      102.13     21.23 o 
  -2   5   7       23.22       22.38      3.62 o 
  -1   5   7       20.07       26.68      3.43 o 
   0   5   7      283.25      309.29      7.83 o 
   1   5   7       19.48       22.10      1.59 o 
   2   5   7        5.81        5.52      1.36 o 
   3   5   7       70.37       75.80      5.06 o 
   4   5   7        3.72        2.24      2.57 o 
   5   5   7        6.07       11.64      4.25 o 
  -5   6   7        1.46        4.93      4.29 o 
  -4   6   7        6.83        6.84      3.89 o 
  -3   6   7        9.32       13.70      2.38 o 
  -2   6   7        7.16        5.39      2.09 o 
  -1   6   7       21.74       18.07      2.85 o 
   0   6   7       25.91       24.74      2.41 o 
   1   6   7       13.34       13.12      2.96 o 
   2   6   7        5.81        6.91      3.76 o 
   3   6   7        7.04        9.35      2.55 o 
   4   6   7        2.06        8.00      4.23 o 
   5   6   7        1.89        2.52      3.87 o 
  -4   7   7        9.78        9.45      4.72 o 
  -3   7   7        7.51        3.31      1.68 o 
  -2   7   7       11.14        8.88      6.21 o 
  -1   7   7       14.07       15.00      2.85 o 
   0   7   7        1.90        1.09      1.83 o 
   1   7   7        4.56        7.54      3.26 o 
   2   7   7       12.75       12.09      3.88 o 
   3   7   7        0.83        2.06      3.37 o 
   4   7   7        1.43        2.01      3.52 o 
  -4   8   7        1.36        4.22      8.41 o 
  -3   8   7        3.38        3.75      2.58 o 
  -2   8   7        8.26       12.93      4.47 o 
  -1   8   7        0.03        1.20      2.34 o 
   0   8   7       16.36       17.02      3.67 o 
   1   8   7       39.17       35.08      5.63 o 
   2   8   7        4.24        0.00      2.79 o 
   3   8   7       31.41       17.57      6.33 o 
  -3   9   7        0.53        1.16      1.92 o 
  -2   9   7        0.04        0.00      3.39 o 
  -1   9   7        0.07        4.54      4.48 o 
   0   9   7        0.55        1.07      3.58 o 
   1   9   7        2.17        1.05      3.03 o 
   2   9   7        0.80        4.05      3.63 o 
  -1  10   7        1.96        6.78      4.51 o 
   0  10   7        0.42        2.55      4.68 o 
  -6   0   8       17.42        5.23      5.24 o 
  -5   0   8        1.25        4.87      2.50 o 
  -4   0   8       16.81       15.08      2.82 o 
  -3   0   8       90.38       84.53      4.48 o 
  -2   0   8     1185.65     1165.21     25.08 o 
  -1   0   8     1301.96     1366.14     89.91 o 
   0   0   8      173.41      155.98      5.14 o 
   1   0   8      102.12      122.46      3.80 o 
   2   0   8      304.72      286.08      8.07 o 
   3   0   8      341.13      356.85     11.29 o 
   4   0   8       20.23       24.71      8.76 o 
   5   0   8      447.04      466.60     32.75 o 
   6   0   8       26.16       29.58      9.65 o 
  -6   1   8        0.62        0.00      2.83 o 
  -5   1   8        7.77       11.42      2.82 o 
  -4   1   8       46.28       43.46      2.85 o 
  -3   1   8        1.72        0.00      0.76 o 
  -2   1   8       31.12       33.90      1.69 o 
  -1   1   8      658.67      707.46     24.53 o 
   0   1   8       66.16       66.91      2.39 o 
   1   1   8       13.76       12.34      1.10 o 
   2   1   8      614.46      652.73     11.48 o 
   3   1   8       88.16       74.02      6.87 o 
   4   1   8       69.23       71.59      4.68 o 
   5   1   8       95.76      104.20      9.98 o 
   6   1   8       13.76        8.16      4.83 o 
  -6   2   8       10.94       10.40      8.24 o 
  -5   2   8       62.05       64.13      6.91 o 
  -4   2   8        9.62       14.27      2.76 o 
  -3   2   8        4.93        8.62      1.63 o 
  -2   2   8      749.67      763.71     12.22 o 
  -1   2   8       76.31       72.76      9.60 o 
   0   2   8      185.09      163.14      4.57 o 
   1   2   8      818.43      769.42     11.95 o 
   2   2   8      113.73      134.46      4.22 o 
   3   2   8       40.88       40.90      3.22 o 
   4   2   8      191.30      199.85     11.32 o 
   5   2   8        3.31        7.53      3.68 o 
   6   2   8        8.27        9.11      5.12 o 
  -6   3   8        0.08        0.00      3.53 o 
  -5   3   8       35.75       35.20      6.06 o 
  -4   3   8       72.12       73.98      3.99 o 
  -3   3   8        4.21        4.74      1.04 o 
  -2   3   8      486.80      505.90     12.08 o 
  -1   3   8       37.61       29.49      1.89 o 
   0   3   8      757.32      850.52     15.44 o 
   1   3   8      253.74      269.19      4.86 o 
   2   3   8        3.20        2.16      1.33 o 
   3   3   8      162.65      164.17      6.84 o 
   4   3   8       37.08       38.21      4.30 o 
   5   3   8        0.16        0.00      2.31 o 
   6   3   8        0.13        0.00      3.37 o 
  -5   4   8       21.32       26.63      7.02 o 
  -4   4   8        5.35        8.09      4.80 o 
  -3   4   8        0.88        4.30      2.33 o 
  -2   4   8       21.14       25.61      3.72 o 
  -1   4   8       68.24       55.43      2.94 o 
   0   4   8      240.63      236.06     14.61 o 
   1   4   8       26.17       27.68      1.16 o 
   2   4   8        2.41        3.29      1.11 o 
   3   4   8       77.96       85.73      5.49 o 
   4   4   8        1.14        0.56      1.88 o 
   5   4   8        1.21        0.57      2.77 o 
  -5   5   8        2.46       10.50      4.66 o 
  -4   5   8       51.41       58.63      9.48 o 
  -3   5   8       10.82       21.62      6.92 o 
  -2   5   8        0.41        0.00      2.57 o 
  -1   5   8      127.74      112.04      6.76 o 
   0   5   8       50.31       51.93      2.52 o 
   1   5   8       22.37       25.10      2.45 o 
   2   5   8      256.84      270.02      7.59 o 
   3   5   8       27.49       27.73      3.21 o 
   4   5   8        2.53        4.00      2.77 o 
   5   5   8        0.69        0.00      3.34 o 
  -5   6   8        2.75        0.08      3.88 o 
  -4   6   8       29.84       35.11      6.83 o 
  -3   6   8       24.85       17.92      3.42 o 
  -2   6   8        0.01        0.00      1.72 o 
  -1   6   8       51.11       61.49      4.08 o 
   0   6   8        4.13        4.35      1.64 o 
   1   6   8        2.08        4.58      2.57 o 
   2   6   8       67.54       75.54      6.56 o 
   3   6   8        0.01        2.08      2.45 o 
   4   6   8        1.74        2.71      2.69 o 
   5   6   8        4.95        2.35      3.90 o 
  -4   7   8        5.31        2.44      3.34 o 
  -3   7   8        5.18        7.34      2.85 o 
  -2   7   8        0.78        0.70      1.29 o 
  -1   7   8       18.88       18.98      4.07 o 
   0   7   8       14.37       17.46      5.46 o 
   1   7   8       19.11       19.56      3.88 o 
   2   7   8        0.40        0.84      2.52 o 
   3   7   8        0.83        0.93      3.19 o 
   4   7   8        5.13        0.49      2.76 o 
  -3   8   8        9.42       17.84      8.97 o 
  -2   8   8        6.99        4.73      3.88 o 
  -1   8   8        1.06        0.00      3.21 o 
   0   8   8       20.75       24.85      7.69 o 
   1   8   8        7.45        6.80      3.55 o 
   2   8   8        7.04        4.87      3.48 o 
   3   8   8       19.52       17.90      5.60 o 
  -2   9   8        2.94        0.00      3.04 o 
  -1   9   8        0.70        0.30      3.08 o 
   0   9   8        0.02        5.18      4.94 o 
   1   9   8        1.49       21.24     13.95 o 
   2   9   8        1.04        2.45      3.39 o 
   0  10   8        2.02        4.69      5.91 o 
  -6   1   9        4.58        7.67      4.97 o 
  -5   1   9       38.89       38.64      3.61 o 
  -4   1   9       27.80       29.67      3.04 o 
  -3   1   9       62.71       65.09      3.25 o 
  -2   1   9        3.42        3.42      1.30 o 
  -1   1   9       64.51       57.49      5.86 o 
   0   1   9      370.13      380.32      7.23 o 
   1   1   9     1377.03     1422.61     19.26 o 
   2   1   9      472.86      479.34      9.08 o 
   3   1   9      530.04      512.75     12.38 o 
   4   1   9       35.14       41.57      4.10 o 
   5   1   9        3.74       20.01      5.31 o 
   6   1   9        2.58        2.13      3.50 o 
  -6   2   9        2.51        4.19      4.55 o 
  -5   2   9        0.51        9.02      5.53 o 
  -4   2   9        7.24        7.11      1.44 o 
  -3   2   9        4.57        3.03      1.10 o 
  -2   2   9       60.86       65.14      2.16 o 
  -1   2   9      448.12      438.99     11.82 o 
   0   2   9       82.12       87.61      3.14 o 
   1   2   9      824.12      918.67     14.46 o 
   2   2   9       16.57       13.03      1.34 o 
   3   2   9      130.89      144.66      6.13 o 
   4   2   9      136.30      118.99     11.43 o 
   5   2   9        0.26        6.89      3.75 o 
   6   2   9       20.99       24.84      6.85 o 
  -6   3   9       11.19        5.91      5.15 o 
  -5   3   9       10.01       12.54      4.11 o 
  -4   3   9       41.81       51.95      5.98 o 
  -3   3   9       36.57       46.16      3.69 o 
  -2   3   9      525.90      530.21     52.43 o 
  -1   3   9       22.12       25.54      2.88 o 
   0   3   9       72.90       73.35      2.60 o 
   1   3   9        2.89        1.39      1.02 o 
   2   3   9        5.90        8.98      1.48 o 
   3   3   9       35.89       35.16      3.31 o 
   4   3   9      133.31      128.06      7.58 o 
   5   3   9        0.03        0.71      1.98 o 
  -5   4   9       42.29       45.35      8.18 o 
  -4   4   9        4.84        2.63      3.54 o 
  -3   4   9       28.68       24.91      2.81 o 
  -2   4   9       52.68       59.86      4.30 o 
  -1   4   9      157.87      173.91      7.38 o 
   0   4   9        5.16        9.09      3.29 o 
   1   4   9       29.06       31.97      2.98 o 
   2   4   9       11.69       14.33      1.51 o 
   3   4   9       32.28       33.46      3.74 o 
   4   4   9        0.11        1.50      2.24 o 
   5   4   9        1.01        0.00      1.98 o 
  -5   5   9       20.57       30.10      6.49 o 
  -4   5   9       40.04       48.95      7.78 o 
  -3   5   9       68.01       50.08     11.50 o 
  -2   5   9       14.30       12.44      2.41 o 
  -1   5   9       20.33       31.95      8.21 o 
   0   5   9        2.59        3.31      2.29 o 
   1   5   9        0.31        0.00      1.24 o 
   2   5   9       14.38       13.50      2.84 o 
   3   5   9        7.79        4.99      2.17 o 
   4   5   9        4.77        6.02      3.58 o 
   5   5   9        4.02        0.00      3.77 o 
  -5   6   9        1.10        5.00      4.37 o 
  -4   6   9       11.26        6.43      5.65 o 
  -3   6   9        2.60        4.35      2.23 o 
  -2   6   9        0.20        2.15      2.30 o 
  -1   6   9       12.55       17.46      2.30 o 
   0   6   9        0.90        3.16      1.50 o 
   1   6   9        2.22        0.99      1.39 o 
   2   6   9        0.71        0.00      1.66 o 
   3   6   9        0.41        1.53      3.51 o 
   4   6   9        0.00        1.46      3.17 o 
  -4   7   9        1.24        2.69      3.58 o 
  -3   7   9        5.24        9.02      2.97 o 
  -2   7   9       21.86       18.11      5.06 o 
  -1   7   9        0.00        2.34      2.67 o 
   0   7   9        0.24        1.34      2.26 o 
   1   7   9        1.86        0.92      1.97 o 
   2   7   9        0.08        0.54      1.41 o 
   3   7   9        8.99        9.93      4.44 o 
   4   7   9        5.11       11.17      6.65 o 
  -3   8   9       14.16        0.56      3.82 o 
  -2   8   9        8.20        2.14      2.94 o 
  -1   8   9        0.02        2.89      3.12 o 
   0   8   9       15.17       17.30      5.15 o 
   1   8   9        1.15        0.69      2.63 o 
   2   8   9        4.79        5.89      4.63 o 
   3   8   9        9.93        4.75      4.31 o 
  -2   9   9        4.65        1.48      3.23 o 
  -1   9   9        1.68        3.44      3.57 o 
   0   9   9        0.01        0.03      2.65 o 
   1   9   9        0.00        2.86      5.23 o 
   2   9   9        0.13        3.98      4.07 o 
  -6   0  10        2.51        0.00      4.17 o 
  -5   0  10        0.11        0.81      2.76 o 
  -4   0  10      206.15      225.71     10.62 o 
  -3   0  10      127.87       98.03      7.80 o 
  -2   0  10       36.01       36.02      2.63 o 
  -1   0  10      235.57      237.20      6.68 o 
   0   0  10      560.73      574.14     15.46 o 
   1   0  10       13.81       16.54      1.63 o 
   2   0  10     1687.04     1646.02     46.33 o 
   3   0  10        4.42        6.29      2.91 o 
   4   0  10      177.09      203.57     15.86 o 
   5   0  10      122.51      113.39     14.01 o 
   6   0  10        0.08        0.00      6.57 o 
  -6   1  10        0.56        2.72      3.59 o 
  -5   1  10        5.23        4.16      2.02 o 
  -4   1  10      209.63      204.70      8.27 o 
  -3   1  10      422.60      431.20     12.58 o 
  -2   1  10        7.85       13.53      2.52 o 
  -1   1  10     1454.46     1439.51     45.78 o 
   0   1  10      225.29      240.02      8.88 o 
   1   1  10      547.58      570.32     10.04 o 
   2   1  10      255.42      263.50      5.97 o 
   3   1  10       96.62       96.78      4.15 o 
   4   1  10       97.07       99.25      5.85 o 
   5   1  10       98.13      104.86      9.47 o 
   6   1  10        4.19        2.60      6.71 o 
  -6   2  10        2.31        2.24      3.86 o 
  -5   2  10       12.71       22.49      4.97 o 
  -4   2  10        0.99        0.98      0.98 o 
  -3   2  10       96.70       91.52      3.56 o 
  -2   2  10       26.89       34.97      3.93 o 
  -1   2  10      131.53      123.49      2.51 o 
   0   2  10      181.93      191.42      3.39 o 
   1   2  10       96.75      121.70      2.98 o 
   2   2  10      107.87      115.89      3.49 o 
   3   2  10       69.26       67.34      3.85 o 
   4   2  10        1.44        0.00      1.66 o 
   5   2  10        7.43       15.02      4.77 o 
   6   2  10       18.14       27.95      6.85 o 
  -6   3  10       10.10        9.12      5.56 o 
  -5   3  10      115.95      126.43     10.88 o 
  -4   3  10        2.35        8.28      5.29 o 
  -3   3  10       94.14       92.29      5.00 o 
  -2   3  10       15.52       81.34     47.27 o 
  -1   3  10       62.65       63.79      2.74 o 
   0   3  10      619.22      595.72     15.85 o 
   1   3  10      126.72      133.71      4.51 o 
   2   3  10        0.38        0.00      0.76 o 
   3   3  10       81.86       78.91      4.84 o 
   4   3  10        4.77        6.25      2.49 o 
   5   3  10        1.00        3.66      2.72 o 
  -5   4  10        0.94        5.70      3.93 o 
  -4   4  10       67.05       73.34      5.65 o 
  -3   4  10       53.45       43.16      4.59 o 
  -2   4  10        1.24       14.58      5.74 o 
  -1   4  10       37.34       53.60      9.40 o 
   0   4  10       31.55       32.07      3.64 o 
   1   4  10      124.90      167.00     11.03 o 
   2   4  10        5.12       10.84      2.46 o 
   3   4  10       13.17       19.08      2.93 o 
   4   4  10        2.07        5.48      2.53 o 
   5   4  10        4.38       13.17      5.37 o 
  -5   5  10        3.11        9.54      4.73 o 
  -4   5  10        0.69        6.51      9.92 o 
  -3   5  10        0.26        4.71      1.75 o 
  -2   5  10        5.60       10.44      2.14 o 
  -1   5  10       31.41       35.72      2.61 o 
   0   5  10       12.27       15.72      2.25 o 
   1   5  10        6.26        6.50      1.94 o 
   2   5  10        0.41        1.81      1.41 o 
   3   5  10        1.69        3.90      3.80 o 
   4   5  10        0.40        6.39      5.33 o 
   5   5  10        1.44        0.95      3.42 o 
  -5   6  10        0.49        7.04      4.75 o 
  -4   6  10       42.73       39.03      7.66 o 
  -3   6  10       12.46       10.97      2.77 o 
  -2   6  10        1.25        0.83      1.45 o 
  -1   6  10        6.29        7.87      2.94 o 
   0   6  10       51.57       40.91      3.62 o 
   1   6  10        0.39        0.16      2.13 o 
   2   6  10        1.75        0.09      1.73 o 
   3   6  10        2.49        3.35      2.68 o 
   4   6  10        1.56        0.00      3.66 o 
  -4   7  10        3.59        0.00      4.39 o 
  -3   7  10        0.51        1.53      2.04 o 
  -2   7  10        0.76        1.70      2.12 o 
  -1   7  10        0.01        0.12      1.85 o 
   0   7  10        5.55        9.80      4.13 o 
   1   7  10       10.65       11.10      3.93 o 
   2   7  10        0.98        0.00      1.34 o 
   3   7  10        8.52       11.37      5.37 o 
   4   7  10        3.55        5.36      4.69 o 
  -3   8  10       13.31        6.04      4.95 o 
  -2   8  10        2.25        0.00      2.94 o 
  -1   8  10        0.14        0.20      2.60 o 
   0   8  10        6.03       10.65      4.42 o 
   1   8  10        3.73        0.30      1.96 o 
   2   8  10        2.65        5.46      3.79 o 
   3   8  10        0.17        0.00      3.85 o 
  -2   9  10        0.05        5.66      5.27 o 
  -1   9  10        0.27        0.00      3.00 o 
   0   9  10        1.93        2.50      3.60 o 
   1   9  10        4.41        0.66      3.95 o 
   2   9  10        0.22        0.00      5.90 o 
  -6   1  11        4.84        1.56      3.33 o 
  -5   1  11       20.62       22.15      3.10 o 
  -4   1  11       61.87       68.51      6.99 o 
  -3   1  11       39.51       62.69     12.08 o 
  -2   1  11      326.10      310.80     11.50 o 
  -1   1  11      860.00     1069.66    107.88 o 
   0   1  11     1487.40     1466.16     35.27 o 
   1   1  11      724.36      670.32     11.02 o 
   2   1  11      438.29      415.75      8.77 o 
   3   1  11       12.02       10.89      1.94 o 
   4   1  11        5.13        4.74      2.06 o 
   5   1  11        0.08        0.00      3.14 o 
   6   1  11       12.62       10.13      4.87 o 
  -6   2  11        0.37        7.95      9.79 o 
  -5   2  11        0.00        5.26      3.16 o 
  -4   2  11       52.70       57.37      3.52 o 
  -3   2  11        9.71       18.32      4.11 o 
  -2   2  11      545.41      547.16     13.50 o 
  -1   2  11        5.39        5.69      1.29 o 
   0   2  11       64.88       61.59      6.40 o 
   1   2  11      276.81      296.56      5.57 o 
   2   2  11       22.75       22.54      3.17 o 
   3   2  11       54.31       51.49      2.95 o 
   4   2  11       17.54       23.37      3.25 o 
   5   2  11       11.66       15.27      4.76 o 
  -5   3  11       64.06       69.06      8.33 o 
  -4   3  11        0.36        3.83      1.94 o 
  -3   3  11      211.91      196.59      7.69 o 
  -2   3  11      192.00      211.01      8.76 o 
  -1   3  11      138.73      128.71      4.96 o 
   0   3  11       62.49       68.26      3.28 o 
   1   3  11       32.47       25.87      2.82 o 
   2   3  11        0.00        2.45      1.80 o 
   3   3  11       58.54       54.03      4.07 o 
   4   3  11       25.56       25.99      3.64 o 
   5   3  11       12.09        7.92      3.43 o 
  -5   4  11        6.64        6.12      4.20 o 
  -4   4  11       13.36       19.02      3.59 o 
  -3   4  11        0.20        3.63      1.63 o 
  -2   4  11        1.44        1.38      1.33 o 
  -1   4  11        0.85        1.79      1.00 o 
   0   4  11       23.63       24.69      2.47 o 
   1   4  11       16.94       21.62      3.18 o 
   2   4  11       52.87       51.14      3.44 o 
   3   4  11        4.42        9.27      2.98 o 
   4   4  11       16.14       16.16      3.46 o 
   5   4  11        1.13        0.99      2.40 o 
  -5   5  11        2.36        6.44      4.92 o 
  -4   5  11       24.29       20.66      3.65 o 
  -3   5  11        7.80       13.95      4.01 o 
  -2   5  11        4.80        8.92      2.42 o 
  -1   5  11       68.93       60.25      5.49 o 
   0   5  11        0.03        0.00      1.07 o 
   1   5  11        1.82        3.68      1.55 o 
   2   5  11        0.42        3.20      1.75 o 
   3   5  11        0.12        0.00      2.11 o 
   4   5  11        1.56        2.18      3.52 o 
   5   5  11       15.01       12.81      6.09 o 
  -4   6  11        2.72        6.57      4.01 o 
  -3   6  11       17.63       19.17      4.90 o 
  -2   6  11        0.22        0.00      1.65 o 
  -1   6  11        0.56        1.32      2.23 o 
   0   6  11        0.03        2.76      1.36 o 
   1   6  11       22.15       28.20      3.24 o 
   2   6  11        0.66        0.41      1.64 o 
   3   6  11        2.43        0.18      2.41 o 
   4   6  11        1.21        4.32      3.35 o 
  -4   7  11        2.45        0.42      3.52 o 
  -3   7  11        5.24        2.52      3.07 o 
  -2   7  11        0.67        5.10      3.02 o 
  -1   7  11        5.82        1.65      3.91 o 
   0   7  11        2.46        0.27      2.24 o 
   1   7  11        0.10        0.00      2.18 o 
   2   7  11        3.36        4.33      2.26 o 
   3   7  11        2.73        5.85      5.54 o 
   4   7  11        0.04        1.43      3.73 o 
  -3   8  11       15.42        8.02     13.73 o 
  -2   8  11        0.01        0.00      2.96 o 
  -1   8  11        1.29        3.69      3.33 o 
   0   8  11        0.29        2.95      3.08 o 
   1   8  11        0.11        0.66      2.92 o 
   2   8  11        1.19        0.00      2.99 o 
   3   8  11        0.31        0.00      3.46 o 
  -2   9  11        1.88        3.98      4.00 o 
  -1   9  11        0.00        0.00      2.45 o 
   0   9  11        0.27        0.10      3.94 o 
   1   9  11        1.92        0.00      3.55 o 
   2   9  11        1.02       10.79      5.71 o 
  -6   0  12        2.65        0.00      6.68 o 
  -5   0  12       35.58       36.49      5.31 o 
  -4   0  12       27.20       25.83      3.73 o 
  -3   0  12      252.95      226.99     11.37 o 
  -2   0  12       63.18       72.16      4.11 o 
  -1   0  12     1135.94     1364.26     30.30 o 
   0   0  12       84.44       93.64     15.97 o 
   1   0  12      213.42      210.50      6.81 o 
   2   0  12       73.64       81.86      4.31 o 
   3   0  12        1.46        0.00      1.42 o 
   4   0  12        4.41        4.93      3.83 o 
   5   0  12        3.13       11.05      9.24 o 
  -6   1  12        6.26       13.82      6.60 o 
  -5   1  12       68.65       49.73      7.01 o 
  -4   1  12      491.16      497.19     13.67 o 
  -3   1  12      150.55      134.93      4.92 o 
  -2   1  12      394.78      365.63     23.19 o 
  -1   1  12      308.22      353.96      9.24 o 
   0   1  12      101.10      172.82     15.30 o 
   1   1  12       14.47       17.69      1.44 o 
   2   1  12      576.51      553.24     12.94 o 
   3   1  12        0.08        0.62      1.21 o 
   4   1  12       27.53       22.15      3.29 o 
   5   1  12       22.58       14.10      4.92 o 
  -6   2  12        0.21        1.77      3.51 o 
  -5   2  12        8.66        2.94      2.50 o 
  -4   2  12      129.56      120.20      6.49 o 
  -3   2  12        0.03        0.76      1.35 o 
  -2   2  12        0.33       22.42     12.16 o 
  -1   2  12       71.24       61.35      3.15 o 
   0   2  12       67.98       66.02      2.08 o 
   1   2  12        9.73       13.11      1.17 o 
   2   2  12      287.75      281.50      6.86 o 
   3   2  12        2.39        4.11      1.32 o 
   4   2  12        0.11        2.31      3.16 o 
   5   2  12       15.30        9.91      4.04 o 
  -5   3  12        5.82       17.04      4.80 o 
  -4   3  12       15.58       22.36      3.22 o 
  -3   3  12        0.00       17.90     12.09 o 
  -2   3  12      310.34      357.77     28.16 o 
  -1   3  12        5.86       14.45      9.83 o 
   0   3  12       46.97       49.95      5.19 o 
   1   3  12      201.36      222.31      6.82 o 
   2   3  12       16.49       16.00      1.54 o 
   3   3  12      144.50      134.16      6.44 o 
   4   3  12        9.28        9.73      2.93 o 
   5   3  12        8.96        2.39      2.78 o 
  -5   4  12       16.45       11.94      4.75 o 
  -4   4  12        9.89       12.88      3.00 o 
  -3   4  12        1.73        0.95      1.08 o 
  -2   4  12       32.39       28.05      2.98 o 
  -1   4  12       24.66       24.20      3.12 o 
   0   4  12        0.03        2.82      2.01 o 
   1   4  12      152.72      151.16      5.64 o 
   2   4  12       16.01       20.85      2.39 o 
   3   4  12       15.07       15.86      2.69 o 
   4   4  12        3.50        1.82      2.20 o 
   5   4  12        4.07        2.05      3.22 o 
  -5   5  12        0.01        2.44      4.10 o 
  -4   5  12        0.05        1.67      2.00 o 
  -3   5  12        4.51        6.30      2.47 o 
  -2   5  12        1.25        2.61      1.82 o 
  -1   5  12       53.98       55.73      5.45 o 
   0   5  12        0.43        0.00      1.00 o 
   1   5  12       37.85       37.38      3.39 o 
   2   5  12       53.08       54.18      4.06 o 
   3   5  12        1.63        0.64      2.11 o 
   4   5  12        0.03        2.96      3.04 o 
   5   5  12        3.60        1.95      3.52 o 
  -4   6  12        0.69        1.11      3.71 o 
  -3   6  12        7.05        6.62      3.66 o 
  -2   6  12        0.86        2.93      2.56 o 
  -1   6  12       11.01       15.98      4.21 o 
   0   6  12        2.05        4.08      2.65 o 
   1   6  12        0.28        0.24      1.33 o 
   2   6  12       12.62       16.04      3.07 o 
   3   6  12        0.06        1.48      2.50 o 
   4   6  12        0.26        5.19      3.72 o 
  -4   7  12        0.05        0.00      5.17 o 
  -3   7  12        3.82        2.88      3.19 o 
  -2   7  12       12.44        7.99      3.80 o 
  -1   7  12        0.99        1.64      2.64 o 
   0   7  12        0.13        2.28      2.71 o 
   1   7  12        2.23        1.63      1.74 o 
   2   7  12        4.39        3.30      2.00 o 
   3   7  12        0.24        0.00      3.09 o 
   4   7  12       13.95        8.66      4.69 o 
  -3   8  12        0.33        0.00      3.98 o 
  -2   8  12        4.11        7.07      3.89 o 
  -1   8  12        4.21        5.39      3.87 o 
   0   8  12        2.69        2.83      2.95 o 
   1   8  12        0.03        0.00      3.52 o 
   2   8  12        0.40        2.58      3.31 o 
   3   8  12        0.58        2.55      3.30 o 
  -2   9  12       11.42       12.94      6.98 o 
  -1   9  12        2.20        0.01      3.00 o 
   0   9  12        7.73        4.42      3.88 o 
   1   9  12        6.09        0.41      3.77 o 
  -6   1  13        5.04        9.65      6.70 o 
  -5   1  13       72.21       74.95      6.38 o 
  -4   1  13        0.06       80.29     34.72 o 
  -3   1  13      982.75      924.59     19.75 o 
  -2   1  13      135.90      155.16     10.09 o 
  -1   1  13     1506.82     1553.40     49.07 o 
   0   1  13      117.46      111.44      5.26 o 
   1   1  13       74.15       83.97      4.66 o 
   2   1  13        1.69        2.65      1.49 o 
   3   1  13       45.10       48.45      2.97 o 
   4   1  13        0.00        0.63      1.77 o 
   5   1  13        9.15       19.23      6.19 o 
  -5   2  13       17.59       24.34      4.07 o 
  -4   2  13        4.71       12.44      7.39 o 
  -3   2  13       23.67       28.33      3.08 o 
  -2   2  13       59.19       58.22      3.41 o 
  -1   2  13       71.14       72.78      2.44 o 
   0   2  13       91.22      107.55      2.98 o 
   1   2  13        0.39        0.69      1.41 o 
   2   2  13       13.49       11.06      1.48 o 
   3   2  13       59.84       48.24      2.98 o 
   4   2  13       11.05       11.64      3.19 o 
   5   2  13        1.42        2.18      3.14 o 
  -5   3  13       19.71       12.72      4.44 o 
  -4   3  13       26.67       24.79      3.65 o 
  -3   3  13      102.90       90.41     15.23 o 
  -2   3  13       61.26      107.01     39.04 o 
  -1   3  13        0.08        0.00      1.58 o 
   0   3  13      120.91      131.60      4.53 o 
   1   3  13       55.40       70.01      3.58 o 
   2   3  13       38.31       34.04      2.62 o 
   3   3  13       26.78       21.68      2.94 o 
   4   3  13        0.84        5.72      2.28 o 
   5   3  13        0.13        2.52      3.37 o 
  -5   4  13        1.99        3.14      3.18 o 
  -4   4  13        1.97        5.28      2.46 o 
  -3   4  13       12.51        6.84      1.92 o 
  -2   4  13        0.32        2.94      1.68 o 
  -1   4  13       41.93       43.73      5.52 o 
   0   4  13        0.10        0.40      1.22 o 
   1   4  13        5.37        5.18      1.89 o 
   2   4  13       22.85       20.10      2.53 o 
   3   4  13        0.74        4.40      2.61 o 
   4   4  13       14.38       11.02      4.18 o 
   5   4  13        0.00        0.18      3.27 o 
  -5   5  13        0.04        5.03      4.15 o 
  -4   5  13        8.48        4.53      2.35 o 
  -3   5  13        0.26        1.89      2.08 o 
  -2   5  13       50.73       49.76      4.28 o 
  -1   5  13        5.32       16.14      6.72 o 
   0   5  13        7.87        7.74      1.59 o 
   1   5  13        1.29        0.00      1.16 o 
   2   5  13       11.50       11.12      2.40 o 
   3   5  13        4.82        4.32      2.89 o 
   4   5  13       36.39       38.36      6.20 o 
  -4   6  13        4.74       11.72      5.25 o 
  -3   6  13        0.28        0.00      1.77 o 
  -2   6  13        0.87        0.00      2.26 o 
  -1   6  13        0.07        0.00      2.90 o 
   0   6  13       12.25       11.64      3.68 o 
   1   6  13        2.64        3.46      1.84 o 
   2   6  13        4.77        6.59      2.86 o 
   3   6  13        1.37        0.56      2.91 o 
   4   6  13        0.64        0.00      2.57 o 
  -4   7  13        2.18        5.82      5.42 o 
  -3   7  13        0.87        1.37      4.42 o 
  -2   7  13        9.87       12.56      5.46 o 
  -1   7  13        2.24        5.59      5.19 o 
   0   7  13        0.09        2.91      2.80 o 
   1   7  13        3.92        1.76      2.20 o 
   2   7  13        2.98        0.00      2.08 o 
   3   7  13        4.14        1.91      3.14 o 
  -3   8  13        0.03        0.00      4.63 o 
  -2   8  13       13.76        6.63      4.34 o 
  -1   8  13        1.23        3.12      3.26 o 
   0   8  13        1.96        0.00      3.48 o 
   1   8  13        0.67        0.00      3.92 o 
   2   8  13        0.15        9.68      6.71 o 
  -1   9  13        0.07        0.00      3.07 o 
   0   9  13        8.34        6.27      4.93 o 
   1   9  13        1.88        1.40      2.59 o 
  -6   0  14        0.20        3.70      8.51 o 
  -5   0  14       14.69       12.91      4.00 o 
  -4   0  14       68.26       67.65     13.49 o 
  -3   0  14      155.02      138.90      7.41 o 
  -2   0  14      488.30      469.65     14.58 o 
  -1   0  14      143.16      135.08      9.33 o 
   0   0  14      705.99      704.49     33.05 o 
   1   0  14        2.01        2.63      1.44 o 
   2   0  14       20.29       16.40      3.80 o 
   3   0  14      165.74      144.52     10.39 o 
   4   0  14       20.14       21.02      5.53 o 
   5   0  14        0.38        5.41      4.70 o 
  -5   1  14       63.60       64.47      5.86 o 
  -4   1  14      200.64      202.82      8.47 o 
  -3   1  14       58.81      198.44     98.29 o 
  -2   1  14      239.28      274.35     11.83 o 
  -1   1  14       79.59      122.91     16.81 o 
   0   1  14       37.64       43.11      4.97 o 
   1   1  14        0.55        1.37      0.85 o 
   2   1  14       17.44       18.40      1.75 o 
   3   1  14       38.13       43.88      2.90 o 
   4   1  14        0.08        0.85      2.61 o 
   5   1  14        2.08        1.14      4.00 o 
  -5   2  14        7.35        7.36      2.82 o 
  -4   2  14        4.94       14.80      3.36 o 
  -3   2  14       16.34       19.92      2.96 o 
  -2   2  14      103.17       90.92      4.40 o 
  -1   2  14        0.48       12.66      5.30 o 
   0   2  14      256.25      264.14      5.63 o 
   1   2  14       22.96       21.29      2.16 o 
   2   2  14       37.07       40.40      3.24 o 
   3   2  14       20.77       21.99      2.40 o 
   4   2  14        1.59        2.03      2.20 o 
   5   2  14        0.71        0.68      2.97 o 
  -5   3  14       17.37       23.73      6.01 o 
  -4   3  14        4.00        9.84      2.67 o 
  -3   3  14      161.55      140.41     18.98 o 
  -2   3  14      520.58      519.45     14.75 o 
  -1   3  14       62.86       56.72      2.86 o 
   0   3  14      172.21      194.20     11.60 o 
   1   3  14        9.18       12.18      1.90 o 
   2   3  14       39.57       32.66      2.92 o 
   3   3  14       25.28       25.45      3.00 o 
   4   3  14       11.78       14.89      3.35 o 
   5   3  14        7.79       19.94      6.79 o 
  -5   4  14        0.00        1.02      2.86 o 
  -4   4  14       10.08        6.15      2.65 o 
  -3   4  14       36.71       27.85      3.57 o 
  -2   4  14        0.29        0.77      1.34 o 
  -1   4  14       10.16       19.49      4.96 o 
   0   4  14        5.44        3.34      1.68 o 
   1   4  14       41.80       47.72      3.38 o 
   2   4  14        3.19        2.26      1.60 o 
   3   4  14        7.08        5.27      2.75 o 
   4   4  14        6.57        8.75      4.72 o 
   5   4  14        1.90        1.86      3.89 o 
  -5   5  14        0.03        0.00      3.08 o 
  -4   5  14        9.43        9.75      2.99 o 
  -3   5  14        1.72        0.75      1.54 o 
  -2   5  14       76.80       79.47      5.24 o 
  -1   5  14      261.65      281.62     19.02 o 
   0   5  14        0.03        0.42      2.03 o 
   1   5  14       44.98       49.09      3.76 o 
   2   5  14       17.37       20.88      3.07 o 
   3   5  14       10.61        9.12      3.20 o 
   4   5  14        4.02        7.41      5.84 o 
  -4   6  14        2.78        1.74      3.32 o 
  -3   6  14        5.12        2.58      3.51 o 
  -2   6  14       25.45       28.88      5.12 o 
  -1   6  14        2.44        1.21      2.33 o 
   0   6  14        0.82        3.14      2.69 o 
   1   6  14        5.83        5.81      2.45 o 
   2   6  14        1.70        3.99      2.19 o 
   3   6  14        1.10        5.06      3.32 o 
   4   6  14        2.15        1.27      2.58 o 
  -3   7  14        0.46        3.32      3.21 o 
  -2   7  14       23.56       12.55      9.23 o 
  -1   7  14       94.39      104.17      9.42 o 
   0   7  14       26.28       38.91      5.89 o 
   1   7  14       30.02       27.60      5.62 o 
   2   7  14       32.14       23.68      4.69 o 
   3   7  14        4.88        4.55      3.38 o 
  -3   8  14        0.31        2.88      4.79 o 
  -2   8  14        9.28       11.33      5.47 o 
  -1   8  14        2.92        1.76      3.05 o 
   0   8  14        6.71        5.54      3.85 o 
   1   8  14        0.00        1.44      2.78 o 
   2   8  14        0.57        4.39      4.07 o 
  -1   9  14        0.00        1.15      3.50 o 
   0   9  14        2.96        0.60      3.95 o 
   1   9  14        0.25        4.62      5.79 o 
  -5   1  15        8.45       15.34      4.52 o 
  -4   1  15      362.34      371.40     17.68 o 
  -3   1  15        6.60       21.42      8.27 o 
  -2   1  15      114.69      134.21      9.47 o 
  -1   1  15      315.35      277.83      7.40 o 
   0   1  15      331.51      320.47      8.66 o 
   1   1  15       14.39       17.23      1.66 o 
   2   1  15       24.98       20.55      1.92 o 
   3   1  15       12.02       16.22      2.08 o 
   4   1  15        0.10        0.00      1.73 o 
   5   1  15        2.27        1.84      3.12 o 
  -5   2  15        1.41        3.56      2.57 o 
  -4   2  15        2.02        3.75      2.82 o 
  -3   2  15       21.32       22.20      3.25 o 
  -2   2  15       24.82       41.08     11.16 o 
  -1   2  15       34.93       35.21      2.01 o 
   0   2  15       30.47       34.36      5.23 o 
   1   2  15       29.53       39.01      3.38 o 
   2   2  15        3.07        3.59      1.49 o 
   3   2  15        3.55        2.50      1.43 o 
   4   2  15        4.87        4.82      2.30 o 
   5   2  15        0.32        2.80      2.82 o 
  -5   3  15        1.56        3.60      3.25 o 
  -4   3  15        2.30        6.57      2.57 o 
  -3   3  15      188.61      167.64     17.43 o 
  -2   3  15      118.30      218.53     79.73 o 
  -1   3  15       16.98       18.97      5.41 o 
   0   3  15      474.26      485.19     13.82 o 
   1   3  15        3.45        3.45      1.61 o 
   2   3  15        0.02        1.04      1.22 o 
   3   3  15        6.93       11.96      2.52 o 
   4   3  15        0.49        0.00      1.95 o 
   5   3  15        0.51        2.19      3.99 o 
  -5   4  15        0.01        0.00      2.85 o 
  -4   4  15        0.58        1.83      2.12 o 
  -3   4  15        6.31       25.47      5.84 o 
  -2   4  15       27.12       27.42      3.26 o 
  -1   4  15        0.23        3.18      3.52 o 
   0   4  15        0.14        2.13      1.25 o 
   1   4  15       26.61       29.79      2.98 o 
   2   4  15        0.04        0.00      1.63 o 
   3   4  15        8.38        3.42      2.82 o 
   4   4  15        0.05        2.35      2.96 o 
  -4   5  15        2.42        1.10      2.01 o 
  -3   5  15        8.42        9.34      3.06 o 
  -2   5  15       68.06       80.23      9.82 o 
  -1   5  15       30.77      112.97     40.99 o 
   0   5  15       89.54       84.62      6.68 o 
   1   5  15      128.68      127.70      6.49 o 
   2   5  15        7.58        2.73      2.00 o 
   3   5  15        3.72        5.59      3.23 o 
   4   5  15        2.73        2.27      2.86 o 
  -4   6  15        0.11        0.42      4.73 o 
  -3   6  15        8.40       11.97      4.21 o 
  -2   6  15        5.48        3.20      4.03 o 
  -1   6  15       88.90      101.74      8.49 o 
   0   6  15        0.37        2.18      3.01 o 
   1   6  15        7.41        5.78      1.80 o 
   2   6  15        7.95        7.71      2.61 o 
   3   6  15        0.33        1.41      2.41 o 
   4   6  15        1.34        0.00      2.83 o 
  -3   7  15        5.72       12.91      4.42 o 
  -2   7  15       17.10       16.62      6.65 o 
  -1   7  15        2.47       11.11      9.86 o 
   0   7  15       42.61       50.79      6.74 o 
   1   7  15       14.72       17.50      5.08 o 
   2   7  15        6.11        6.32      3.30 o 
   3   7  15        0.67        2.05      3.05 o 
  -2   8  15        5.20        3.17      3.61 o 
  -1   8  15        0.48        1.99      2.80 o 
   0   8  15        0.23        2.52      3.23 o 
   1   8  15        0.04        0.04      2.48 o 
   2   8  15        0.02        0.00      4.72 o 
   0   9  15       14.48       16.67      9.09 o 
  -5   0  16        0.17        0.00      2.89 o 
  -4   0  16       36.14       37.15      6.97 o 
  -3   0  16       41.44       33.11      3.97 o 
  -2   0  16        3.63        5.30      3.35 o 
  -1   0  16      156.01      171.17      8.11 o 
   0   0  16       68.93       61.27      3.79 o 
   1   0  16        0.92        0.00      1.45 o 
   2   0  16       13.55        9.71      2.74 o 
   3   0  16        3.99        1.92      2.03 o 
   4   0  16        0.02        6.34      4.03 o 
   5   0  16        0.04        0.00      5.36 o 
  -5   1  16        7.37        4.94      2.68 o 
  -4   1  16       33.36       95.94     19.19 o 
  -3   1  16       24.02       17.98      2.20 o 
  -2   1  16       13.46       30.71      8.96 o 
  -1   1  16       35.11       26.91      2.66 o 
   0   1  16       42.19       59.88     11.46 o 
   1   1  16        1.09        1.22      1.46 o 
   2   1  16        0.98        0.25      0.89 o 
   3   1  16        2.50        2.52      1.31 o 
   4   1  16        3.71        1.91      2.32 o 
   5   1  16        1.77        0.41      2.81 o 
  -5   2  16        0.06        1.05      1.86 o 
  -4   2  16       14.74       19.03      4.16 o 
  -3   2  16       62.87       73.30      5.29 o 
  -2   2  16        3.95       11.39      3.24 o 
  -1   2  16      210.16      218.57     10.13 o 
   0   2  16       51.58       54.33      2.49 o 
   1   2  16        4.28        7.82      1.48 o 
   2   2  16        2.90        1.18      1.03 o 
   3   2  16        1.37        0.17      1.14 o 
   4   2  16        0.33        1.47      1.85 o 
   5   2  16        0.00        4.53      4.67 o 
  -5   3  16        4.60        6.76      4.14 o 
  -4   3  16        8.00        2.40      2.09 o 
  -3   3  16      282.08      247.51     23.97 o 
  -2   3  16        9.16       28.19     12.31 o 
  -1   3  16       21.77       27.22      2.32 o 
   0   3  16        0.90       33.09     21.82 o 
   1   3  16      118.65      117.20      5.29 o 
   2   3  16        0.00        2.70      1.34 o 
   3   3  16       36.50       28.29      4.65 o 
   4   3  16        8.81        0.14      2.79 o 
   5   3  16        0.16       13.25      6.33 o 
  -5   4  16        0.07        0.00      3.71 o 
  -4   4  16        0.96        0.00      2.39 o 
  -3   4  16        4.56        3.40      3.19 o 
  -2   4  16       16.55       20.65      2.89 o 
  -1   4  16      119.42      124.53      7.94 o 
   0   4  16      252.34      233.82      7.82 o 
   1   4  16        0.00        0.33      2.78 o 
   2   4  16        4.74        0.87      1.86 o 
   3   4  16        0.58        2.00      2.20 o 
   4   4  16        0.61        0.00      2.86 o 
  -4   5  16        9.61        4.90      2.72 o 
  -3   5  16        0.35        3.66      2.94 o 
  -2   5  16      182.84      190.79     12.21 o 
  -1   5  16      197.58      217.30     12.85 o 
   0   5  16       57.26       66.54     10.34 o 
   1   5  16       62.68       57.46      4.58 o 
   2   5  16       42.52       27.20      6.12 o 
   3   5  16       12.05       17.05      4.56 o 
   4   5  16        8.90        7.81      4.23 o 
  -4   6  16        0.20        0.00      3.24 o 
  -3   6  16        0.62        0.00      3.09 o 
  -2   6  16        8.05        4.63      3.21 o 
  -1   6  16       18.21       32.08      5.59 o 
   0   6  16       70.02       71.20      7.32 o 
   1   6  16        1.39        3.20      2.04 o 
   2   6  16        4.56        5.57      2.55 o 
   3   6  16        0.35        0.00      2.68 o 
  -3   7  16        0.06        0.00      3.19 o 
  -2   7  16       85.27       89.82      9.84 o 
  -1   7  16      123.29      114.76     10.26 o 
   0   7  16        2.02        8.88      6.09 o 
   1   7  16       33.09       32.57      6.63 o 
   2   7  16       15.16       15.62      8.86 o 
   3   7  16        3.59        7.66      3.86 o 
  -2   8  16        4.95       10.84      5.86 o 
  -1   8  16        7.10        9.33      4.74 o 
   0   8  16        2.27        2.30      3.57 o 
   1   8  16        1.72        0.00      3.89 o 
   2   8  16        0.23        6.80      6.39 o 
  -5   1  17       15.17       12.31      3.89 o 
  -4   1  17        0.02        4.87      2.41 o 
  -3   1  17       39.40       37.21      3.01 o 
  -2   1  17        0.68        1.59      2.14 o 
  -1   1  17       95.10       98.29      4.70 o 
   0   1  17        0.44        1.77      2.37 o 
   1   1  17       19.17       18.98      2.29 o 
   2   1  17        2.62        3.44      1.38 o 
   3   1  17        1.29        2.33      1.70 o 
   4   1  17        1.98        0.00      1.55 o 
   5   1  17        0.03        1.26      2.95 o 
  -5   2  17        0.22        0.01      2.46 o 
  -4   2  17        0.00        2.02      2.18 o 
  -3   2  17       24.13       32.42      5.98 o 
  -2   2  17       19.85       24.16      4.83 o 
  -1   2  17        5.16       10.35      2.93 o 
   0   2  17        3.78        3.20      1.10 o 
   1   2  17       65.16       58.35      2.83 o 
   2   2  17        6.20       10.34      1.78 o 
   3   2  17        7.85        5.75      2.73 o 
   4   2  17        0.01        0.94      1.82 o 
   5   2  17        0.01        0.71      4.29 o 
  -5   3  17        6.55        2.53      3.69 o 
  -4   3  17       18.60       19.79      4.22 o 
  -3   3  17      173.95      190.19     20.18 o 
  -2   3  17       15.50       19.62      2.72 o 
  -1   3  17       57.51       58.93      3.52 o 
   0   3  17       41.79       37.05      3.28 o 
   1   3  17       73.87       62.49      4.00 o 
   2   3  17        0.15        3.21      1.57 o 
   3   3  17       17.87       22.46      7.45 o 
   4   3  17        0.45        1.55      2.57 o 
  -4   4  17        0.23        0.02      1.91 o 
  -3   4  17       13.86       20.87      4.67 o 
  -2   4  17        1.83        3.05      3.00 o 
  -1   4  17       25.89       43.76     12.85 o 
   0   4  17       55.35       86.93     18.08 o 
   1   4  17       42.62       36.98      3.21 o 
   2   4  17        0.75        1.05      1.76 o 
   3   4  17        0.03        1.25      2.42 o 
   4   4  17        0.94        0.65      3.36 o 
  -4   5  17        0.00        0.00      2.68 o 
  -3   5  17       27.57       26.51      5.54 o 
  -2   5  17      141.15      168.61     35.96 o 
  -1   5  17      155.92      220.42     18.31 o 
   0   5  17      186.17      253.81     47.58 o 
   1   5  17        9.17       21.09      8.68 o 
   2   5  17       51.43       39.62      4.09 o 
   3   5  17        1.13        0.00      2.96 o 
   4   5  17        0.01        1.43      2.84 o 
  -4   6  17        4.73        7.98      5.41 o 
  -3   6  17        0.47       38.21     28.07 o 
  -2   6  17       37.26       43.06      6.89 o 
  -1   6  17       20.36       20.89      5.02 o 
   0   6  17        0.04       12.60     14.03 o 
   1   6  17        2.11        2.40      2.52 o 
   2   6  17        2.75        1.41      1.90 o 
   3   6  17        0.35        0.00      2.44 o 
  -3   7  17        8.51        9.87      4.54 o 
  -2   7  17       14.14       36.90     16.94 o 
  -1   7  17       43.36       82.83     26.74 o 
   0   7  17       29.07       29.70      6.13 o 
   1   7  17        0.18        0.00      3.23 o 
   2   7  17       13.48        7.17      4.81 o 
  -2   8  17        0.07        0.52      3.45 o 
  -1   8  17        0.01        0.00      2.51 o 
   0   8  17        1.06        0.65      3.68 o 
   1   8  17        1.62        2.12      4.10 o 
  -5   0  18        2.75        3.33      4.37 o 
  -4   0  18        0.77        2.02      2.42 o 
  -3   0  18        7.84        3.43      2.15 o 
  -2   0  18       18.43       11.55      3.68 o 
  -1   0  18        8.98       14.21      2.43 o 
   0   0  18       99.27      106.80      5.72 o 
   1   0  18      115.77      123.74      7.02 o 
   2   0  18      146.79      147.48      7.83 o 
   3   0  18       10.67       12.94      3.09 o 
   4   0  18        8.92       10.10      5.49 o 
   5   0  18        0.10        0.00      4.12 o 
  -5   1  18        2.74        9.77      4.60 o 
  -4   1  18        0.41        0.00      2.07 o 
  -3   1  18        5.19        5.43      2.11 o 
  -2   1  18        2.26        6.56      1.96 o 
  -1   1  18        7.79        3.76      2.07 o 
   0   1  18        1.22        0.93      0.90 o 
   1   1  18      111.71      112.16      4.47 o 
   2   1  18      139.67      127.86      6.29 o 
   3   1  18        0.03        1.53      2.15 o 
   4   1  18       26.88       23.11      4.60 o 
   5   1  18        4.16        1.77      3.76 o 
  -5   2  18        0.04        0.82      2.46 o 
  -4   2  18        7.66        6.84      2.92 o 
  -3   2  18        3.23       11.68      5.47 o 
  -2   2  18        1.93        4.06      2.92 o 
  -1   2  18       13.72       11.72      1.59 o 
   0   2  18       15.92       15.89      1.72 o 
   1   2  18      242.39      240.24      6.94 o 
   2   2  18       54.63       55.33      3.33 o 
   3   2  18        1.08        2.32      2.77 o 
   4   2  18        0.02        0.00      2.41 o 
  -5   3  18        1.76        0.37      2.81 o 
  -4   3  18        5.85        5.10      2.82 o 
  -3   3  18        0.33       26.21     15.58 o 
  -2   3  18       53.30       58.91      5.22 o 
  -1   3  18        2.14       10.01      5.01 o 
   0   3  18      398.86      390.11     12.46 o 
   1   3  18      129.73      121.61      6.11 o 
   2   3  18       19.85       17.32      2.65 o 
   3   3  18       33.33       31.89      5.11 o 
   4   3  18        0.00        0.24      2.52 o 
  -4   4  18        0.02        0.19      1.67 o 
  -3   4  18       16.06       19.51      3.65 o 
  -2   4  18       26.28       37.43      5.03 o 
  -1   4  18      206.00      198.43     14.25 o 
   0   4  18       35.22       39.33      5.22 o 
   1   4  18       65.21       64.43      4.91 o 
   2   4  18        1.89        1.65      2.35 o 
   3   4  18        0.78        1.35      2.36 o 
   4   4  18        0.00        3.06      3.28 o 
  -4   5  18       12.78       10.45      4.67 o 
  -3   5  18        0.93        0.14      2.77 o 
  -2   5  18      191.02      271.67     23.63 o 
  -1   5  18      129.11      164.79     26.22 o 
   0   5  18       17.24      146.36     75.26 o 
   1   5  18       24.37       24.69      4.72 o 
   2   5  18       10.40        7.80      2.77 o 
   3   5  18        2.18        3.66      2.86 o 
   4   5  18        5.37        8.90      4.27 o 
  -3   6  18        2.70        1.88      2.88 o 
  -2   6  18       30.53       30.42      6.38 o 
  -1   6  18        8.24       11.10      5.81 o 
   0   6  18        1.50        4.54      3.17 o 
   1   6  18        2.23        0.00      3.30 o 
   2   6  18        0.30        0.00      2.32 o 
   3   6  18        0.00        2.21      4.09 o 
  -3   7  18        2.45        1.87      3.80 o 
  -2   7  18       46.53       48.11      7.65 o 
  -1   7  18       54.90       49.70      7.99 o 
   0   7  18        0.00        2.56      3.31 o 
   1   7  18       20.17        6.11      5.60 o 
   2   7  18        0.03        0.00      3.68 o 
  -1   8  18        0.17        0.38      3.17 o 
   0   8  18        1.84        8.31      7.89 o 
   1   8  18        1.19        0.55      4.19 o 
  -5   1  19        0.12        2.70      3.22 o 
  -4   1  19       18.94       27.59      4.04 o 
  -3   1  19       43.03       47.21      6.00 o 
  -2   1  19        8.32        8.85      2.36 o 
  -1   1  19       15.58       17.04      4.24 o 
   0   1  19       35.13       37.71      2.53 o 
   1   1  19      156.79      169.96      6.56 o 
   2   1  19        0.05        0.11      1.35 o 
   3   1  19       46.07       41.33      3.48 o 
   4   1  19        5.58        5.49      2.95 o 
  -5   2  19        0.24        3.57      3.28 o 
  -4   2  19        2.44        1.79      2.21 o 
  -3   2  19        0.91        2.20      1.93 o 
  -2   2  19        4.24        1.20      1.69 o 
  -1   2  19       36.70       35.64      2.51 o 
   0   2  19      209.55      193.54      6.16 o 
   1   2  19        2.74        6.91      2.44 o 
   2   2  19       11.63       10.68      2.58 o 
   3   2  19        5.41       10.71      2.74 o 
   4   2  19        0.27        0.39      2.71 o 
  -4   3  19       12.67       10.21      3.38 o 
  -3   3  19        1.87        0.32      1.62 o 
  -2   3  19       47.28       56.09      6.55 o 
  -1   3  19        7.34        8.14      2.87 o 
   0   3  19      405.29      424.94     17.50 o 
   1   3  19        0.37        2.95      4.27 o 
   2   3  19       47.21       41.82      3.80 o 
   3   3  19       47.30       36.32      5.33 o 
   4   3  19        0.00        1.44      3.15 o 
  -4   4  19        6.78        4.28      3.33 o 
  -3   4  19        0.74        1.06      2.43 o 
  -2   4  19       16.72       23.05      4.74 o 
  -1   4  19       68.44      103.96     25.98 o 
   0   4  19       14.83       26.20      4.63 o 
   1   4  19        2.26        7.63      3.56 o 
   2   4  19        1.05        0.00      1.54 o 
   3   4  19        0.47        3.95      3.06 o 
   4   4  19        1.34        0.00      3.26 o 
  -4   5  19        0.05        0.00      2.89 o 
  -3   5  19       42.11       48.14      6.77 o 
  -2   5  19       10.90       77.85     41.79 o 
  -1   5  19       83.61      118.30     16.95 o 
   0   5  19        7.09       18.74      4.47 o 
   1   5  19        3.92        3.14      2.16 o 
   2   5  19        5.44        6.00      3.06 o 
   3   5  19        2.15        1.36      3.22 o 
  -3   6  19        2.75        2.07      2.69 o 
  -2   6  19       16.32       12.49      5.46 o 
  -1   6  19        5.14        5.75      3.51 o 
   0   6  19        1.48        3.27      3.11 o 
   1   6  19        5.52        1.54      3.30 o 
   2   6  19        0.40        0.00      3.02 o 
   3   6  19        0.02        0.86      3.23 o 
  -2   7  19        5.96        6.81      4.17 o 
  -1   7  19       34.73       36.66      6.93 o 
   0   7  19        0.01        2.66      3.41 o 
   1   7  19        4.28        1.59      2.96 o 
   2   7  19        1.05        1.11      3.49 o 
   0   8  19        1.91        0.00      3.23 o 
  -5   0  20        3.14        0.00      4.96 o 
  -4   0  20        3.56        5.96      4.23 o 
  -3   0  20        0.31        0.96      2.46 o 
  -2   0  20        0.03        0.01      0.93 o 
  -1   0  20        9.40        5.27      2.03 o 
   0   0  20       68.44       65.84      9.59 o 
   1   0  20      397.86      386.87     15.26 o 
   2   0  20       23.48       33.90      4.29 o 
   3   0  20       47.77       50.67     10.19 o 
   4   0  20        0.02        1.86      3.35 o 
  -5   1  20        5.04       12.65      4.77 o 
  -4   1  20        6.13        7.57      3.70 o 
  -3   1  20        0.64        0.00      1.57 o 
  -2   1  20       18.94       16.39      2.27 o 
  -1   1  20       35.15       35.19      3.30 o 
   0   1  20        7.02        7.36      1.64 o 
   1   1  20      503.85      525.67     15.17 o 
   2   1  20      104.58      110.98      5.62 o 
   3   1  20        1.80        0.83      1.17 o 
   4   1  20       27.21       31.57      4.96 o 
  -4   2  20        0.24        0.00      2.03 o 
  -3   2  20       12.19       17.58      4.46 o 
  -2   2  20       54.74       51.05      5.01 o 
  -1   2  20       12.12       14.95      2.39 o 
   0   2  20      274.02      275.08     10.04 o 
   1   2  20       15.88       20.06      3.25 o 
   2   2  20        0.03        0.36      1.33 o 
   3   2  20        5.87        1.58      2.18 o 
   4   2  20        2.81        3.82      3.42 o 
  -4   3  20        4.26        0.93      1.97 o 
  -3   3  20       50.14       41.70      7.11 o 
  -2   3  20        0.01       71.99     53.43 o 
  -1   3  20      163.09      159.22     10.03 o 
   0   3  20      167.45      198.21     25.96 o 
   1   3  20       47.50       48.03      4.69 o 
   2   3  20        0.82        1.17      1.95 o 
   3   3  20        2.89        4.98      2.78 o 
   4   3  20        5.72        4.82      3.40 o 
  -4   4  20        6.26        3.15      3.28 o 
  -3   4  20       10.30        8.89      3.81 o 
  -2   4  20       34.95       44.30      6.95 o 
  -1   4  20       26.27       34.33      9.67 o 
   0   4  20        2.73        5.31      5.33 o 
   1   4  20        0.51        2.47      2.02 o 
   2   4  20        0.63        0.52      1.49 o 
   3   4  20        0.32        0.31      2.02 o 
   4   4  20        0.69        3.93      3.54 o 
  -3   5  20        6.30        2.09      3.25 o 
  -2   5  20       10.14       15.48      5.46 o 
  -1   5  20        1.46       12.81      9.44 o 
   0   5  20        0.03        0.50      2.87 o 
   1   5  20        0.29        1.64      2.79 o 
   2   5  20        0.02        1.02      1.48 o 
   3   5  20        1.49       14.98      5.63 o 
  -3   6  20        3.27        2.36      3.53 o 
  -2   6  20        0.00        2.31      3.73 o 
  -1   6  20        0.75        0.00      3.08 o 
   0   6  20        1.47        2.18      3.02 o 
   1   6  20        0.20        1.08      2.59 o 
   2   6  20        0.08        5.87      4.29 o 
  -2   7  20       10.62        5.16      4.26 o 
  -1   7  20        9.58       23.13      6.05 o 
   0   7  20        0.65        1.38      3.13 o 
   1   7  20        0.16        0.00      3.04 o 
  -4   1  21        0.98        0.00      2.59 o 
  -3   1  21        1.74        5.24      3.74 o 
  -2   1  21        1.58        2.41      1.55 o 
  -1   1  21        0.01        1.07      1.93 o 
   0   1  21      187.85      173.82      9.20 o 
   1   1  21       86.66       86.93      5.13 o 
   2   1  21      266.90      278.02      9.72 o 
   3   1  21       10.07       10.36      2.33 o 
   4   1  21        1.83        2.95      3.48 o 
  -4   2  21        0.73        3.37      2.52 o 
  -3   2  21       19.25       14.58      3.43 o 
  -2   2  21        8.07        2.61      1.68 o 
  -1   2  21       73.96       61.26      5.76 o 
   0   2  21       72.83       82.37      7.95 o 
   1   2  21        5.05        4.76      2.00 o 
   2   2  21       23.87       26.18      3.48 o 
   3   2  21        2.77        0.75      1.96 o 
   4   2  21        2.71        0.00      4.07 o 
  -4   3  21        0.00        2.57      2.55 o 
  -3   3  21        5.23        0.90      1.48 o 
  -2   3  21        1.77        1.87      2.48 o 
  -1   3  21      126.53      141.77      9.80 o 
   0   3  21        6.05       18.26      7.12 o 
   1   3  21       11.25       13.57      2.65 o 
   2   3  21       14.78       11.50      2.73 o 
   3   3  21       23.23       20.31      4.51 o 
   4   3  21        0.33        4.18      3.45 o 
  -4   4  21        3.32        0.30      3.66 o 
  -3   4  21        0.46        1.66      2.88 o 
  -2   4  21        2.90        8.24      3.94 o 
  -1   4  21       13.75       26.00      4.52 o 
   0   4  21        1.52        1.25      2.30 o 
   1   4  21        1.09        0.69      1.76 o 
   2   4  21        0.39        2.19      2.01 o 
   3   4  21        2.46        4.97      3.31 o 
  -3   5  21        0.01        0.32      2.50 o 
  -2   5  21       14.11        8.85      4.13 o 
  -1   5  21        4.62       11.31      6.30 o 
   0   5  21        0.03        2.38      2.51 o 
   1   5  21        0.18        0.65      2.31 o 
   2   5  21        0.58        0.36      1.97 o 
   3   5  21        2.21        1.87      3.21 o 
  -2   6  21        3.58        0.00      3.29 o 
  -1   6  21        0.93        2.47      3.29 o 
   0   6  21        0.00        0.83      2.53 o 
   1   6  21        0.69        6.59      4.89 o 
   2   6  21        0.12        5.24      4.74 o 
  -1   7  21        0.47        4.59      3.66 o 
   0   7  21        0.05        4.65      3.73 o 
   1   7  21        0.14        5.23      4.01 o 
  -4   0  22        3.39        0.00      4.27 o 
  -3   0  22        6.30       12.26      9.12 o 
  -2   0  22      182.25      173.86     13.30 o 
  -1   0  22       40.10       31.94      4.31 o 
   0   0  22      176.71      167.65     17.42 o 
   1   0  22      250.74      256.09     12.76 o 
   2   0  22       21.05       28.30      4.53 o 
   3   0  22        0.06        3.43      2.63 o 
   4   0  22        0.22        0.00      6.38 o 
  -4   1  22        6.55        7.25      3.76 o 
  -3   1  22       12.32       13.36      3.68 o 
  -2   1  22       63.81       62.58      4.85 o 
  -1   1  22       17.84       17.80      2.68 o 
   0   1  22      140.34      141.29      5.99 o 
   1   1  22      154.53      146.40      6.49 o 
   2   1  22       35.47       34.66      3.64 o 
   3   1  22       12.62       12.26      3.25 o 
   4   1  22        5.00        4.38      4.01 o 
  -4   2  22        2.50        2.33      2.61 o 
  -3   2  22       35.74       36.49      4.59 o 
  -2   2  22       12.35       17.69      3.06 o 
  -1   2  22        2.24        4.42      2.77 o 
   0   2  22        0.04        5.14      4.03 o 
   1   2  22        2.86        5.86      2.72 o 
   2   2  22       44.00       47.43      4.64 o 
   3   2  22        0.70        0.59      2.06 o 
   4   2  22        2.63        0.00      4.08 o 
  -4   3  22        3.67        2.16      2.87 o 
  -3   3  22        4.68        2.81      2.08 o 
  -2   3  22        3.82        1.79      2.67 o 
  -1   3  22        1.43       20.38      7.41 o 
   0   3  22       30.62       40.63      4.99 o 
   1   3  22        1.26        0.00      1.68 o 
   2   3  22        9.47       12.41      2.95 o 
   3   3  22       46.69       47.59      6.26 o 
  -3   4  22        0.09        0.00      3.30 o 
  -2   4  22        0.03        0.00      2.50 o 
  -1   4  22        3.13        4.45      3.00 o 
   0   4  22        2.78        5.44      3.13 o 
   1   4  22        1.06        3.87      2.38 o 
   2   4  22        1.50        2.86      2.26 o 
   3   4  22        7.56       13.55      4.35 o 
  -3   5  22        1.50        1.02      2.90 o 
  -2   5  22        2.06        2.12      2.93 o 
  -1   5  22        0.53        1.24      2.86 o 
   0   5  22        1.09        1.70      3.98 o 
   1   5  22        2.51        6.78      6.85 o 
   2   5  22        1.47        0.87      3.09 o 
  -2   6  22        0.25        3.38      3.56 o 
  -1   6  22        0.41        1.19      2.65 o 
   0   6  22        0.11        1.58      2.71 o 
   1   6  22        0.07        1.13      2.91 o 
   2   6  22        0.12        1.86      3.66 o 
   0   7  22        1.07        0.00      3.37 o 
  -4   1  23        0.78        0.00      3.54 o 
  -3   1  23        3.12        2.03      2.08 o 
  -2   1  23        5.16        3.24      2.02 o 
  -1   1  23       65.92       67.92      5.02 o 
   0   1  23       59.46       59.76      4.11 o 
   1   1  23      203.83      227.54      9.95 o 
   2   1  23       10.41        6.96      3.41 o 
   3   1  23        0.72        2.38      2.18 o 
  -4   2  23        0.34        0.55      3.36 o 
  -3   2  23        0.39        1.63      2.13 o 
  -2   2  23        0.12        1.35      1.98 o 
  -1   2  23       35.38       29.97      6.07 o 
   0   2  23       11.90       17.79      2.93 o 
   1   2  23       13.99       17.65      3.21 o 
   2   2  23       32.46       36.24      4.42 o 
   3   2  23        1.78        3.55      2.66 o 
  -4   3  23        3.12        3.36      3.11 o 
  -3   3  23        0.04        0.90      1.63 o 
  -2   3  23        2.96        3.51      2.75 o 
  -1   3  23        1.53        4.62      2.85 o 
   0   3  23        3.25        4.58      2.94 o 
   1   3  23       11.43       14.07      3.22 o 
   2   3  23       49.93       54.49      5.44 o 
   3   3  23       14.80        5.53      3.64 o 
  -3   4  23        0.05        0.00      2.85 o 
  -2   4  23        3.62        0.02      2.26 o 
  -1   4  23        1.06        4.05      3.16 o 
   0   4  23        0.77        0.65      2.54 o 
   1   4  23        2.52        1.30      3.20 o 
   2   4  23        0.55        0.00      2.56 o 
   3   4  23        6.25       11.39      4.39 o 
  -3   5  23        0.43        0.00      2.09 o 
  -2   5  23        0.95        0.00      2.36 o 
  -1   5  23        0.12        1.19      3.03 o 
   0   5  23       10.05       10.17      5.08 o 
   1   5  23        0.00        0.00      3.04 o 
   2   5  23        0.00        3.90      4.01 o 
  -2   6  23        1.09        0.00      2.56 o 
  -1   6  23        0.01        0.18      2.12 o 
   0   6  23        0.78        0.97      3.18 o 
   1   6  23        1.12        0.50      3.31 o 
  -4   0  24        0.01        2.63      4.15 o 
  -3   0  24       15.37        4.89      4.62 o 
  -2   0  24       35.27       33.30      4.93 o 
  -1   0  24       14.21        4.88      2.55 o 
   0   0  24       36.51       28.07      4.72 o 
   1   0  24        1.27        6.52      4.96 o 
   2   0  24        3.50        4.74      2.97 o 
   3   0  24        0.77        0.73      2.89 o 
  -4   1  24        4.67       14.70      6.34 o 
  -3   1  24        6.17        1.00      1.94 o 
  -2   1  24        1.43        0.00      1.91 o 
  -1   1  24        3.87        2.79      1.56 o 
   0   1  24        5.98        5.50      1.79 o 
   1   1  24       27.54       24.40      3.67 o 
   2   1  24        1.62        2.46      2.09 o 
   3   1  24        1.28        2.15      2.44 o 
  -3   2  24        1.66        6.79      4.12 o 
  -2   2  24        5.14        1.81      2.48 o 
  -1   2  24       16.14       19.24      3.89 o 
   0   2  24        0.70        1.50      1.69 o 
   1   2  24       23.21       21.65      3.39 o 
   2   2  24        3.00        2.22      2.14 o 
   3   2  24        0.01        1.82      2.63 o 
  -3   3  24        0.60        1.65      1.98 o 
  -2   3  24       18.92       22.41      4.96 o 
  -1   3  24        5.83        1.22      2.54 o 
   0   3  24        7.77       10.41      4.82 o 
   1   3  24        3.43        0.58      1.98 o 
   2   3  24       30.65       27.85      4.33 o 
   3   3  24        7.92        9.40      4.38 o 
  -3   4  24        5.01        2.98      2.31 o 
  -2   4  24        2.30        0.81      2.75 o 
  -1   4  24        2.59        4.91      3.25 o 
   0   4  24        4.27        1.88      2.85 o 
   1   4  24        0.40        1.23      2.42 o 
   2   4  24       10.08        7.96      3.77 o 
  -2   5  24        0.14        0.42      3.00 o 
  -1   5  24        0.14        4.47      3.51 o 
   0   5  24        1.60        0.00      3.27 o 
   1   5  24        9.39       13.29      6.60 o 
   2   5  24        0.84        2.66      3.71 o 
  -1   6  24        0.94        0.00      3.07 o 
   0   6  24        0.25        0.00      3.50 o 
  -3   1  25        0.67        0.00      2.34 o 
  -2   1  25        4.33        1.44      1.48 o 
  -1   1  25        1.42        3.62      1.55 o 
   0   1  25       14.89       11.90      2.71 o 
   1   1  25        3.87        1.93      1.93 o 
   2   1  25        7.98       15.96      4.81 o 
   3   1  25        1.59        4.61      3.25 o 
  -3   2  25        0.92        3.74      4.44 o 
  -2   2  25        0.06        0.53      2.19 o 
  -1   2  25       16.20       18.34      4.23 o 
   0   2  25        7.70       12.11      3.60 o 
   1   2  25       14.31       22.20      3.81 o 
   2   2  25        0.16        0.95      1.83 o 
   3   2  25        0.17        2.76      4.12 o 
  -3   3  25        0.90        2.76      2.78 o 
  -2   3  25        0.05        0.00      2.93 o 
  -1   3  25        2.11        0.00      2.31 o 
   0   3  25        9.76        9.28      3.57 o 
   1   3  25        1.10        1.34      2.43 o 
   2   3  25       35.25       26.94      4.33 o 
  -2   4  25        0.17        1.20      2.81 o 
  -1   4  25        0.76        0.00      2.44 o 
   0   4  25        9.99        9.14      4.06 o 
   1   4  25        0.67        2.95      3.96 o 
   2   4  25       16.60       11.12      7.23 o 
  -2   5  25        0.17        0.00      3.20 o 
  -1   5  25        4.04        0.97      3.79 o 
   0   5  25        0.00        3.05      3.65 o 
   1   5  25        1.12        2.07      3.20 o 
  -3   0  26        2.70        0.00      3.59 o 
  -2   0  26        0.24        0.00      2.87 o 
  -1   0  26       22.66       16.95      8.73 o 
   0   0  26        0.93        9.98      7.40 o 
   1   0  26        0.30        7.10      6.89 o 
   2   0  26        0.68        1.69      3.88 o 
   3   0  26        0.54        0.00      5.54 o 
  -3   1  26        1.22        0.00      2.98 o 
  -2   1  26        3.92        3.02      2.40 o 
  -1   1  26        3.55        2.07      2.48 o 
   0   1  26        0.00        0.20      1.43 o 
   1   1  26        0.40        0.09      1.97 o 
   2   1  26        0.01        0.89      2.32 o 
  -3   2  26        0.95        3.43      4.03 o 
  -2   2  26       11.31        5.86      3.32 o 
  -1   2  26        4.20        5.64      3.19 o 
   0   2  26        2.46        4.94      2.82 o 
   1   2  26        1.74        3.31      2.40 o 
   2   2  26        4.53        7.07      3.81 o 
  -2   3  26        0.58        2.78      3.21 o 
  -1   3  26        3.93        1.96      1.98 o 
   0   3  26        0.00       37.50     28.32 o 
   1   3  26        1.01        0.00      2.38 o 
   2   3  26        3.66        3.49      3.86 o 
  -2   4  26        1.49        4.24      4.81 o 
  -1   4  26        7.12        4.15      4.37 o 
   0   4  26        4.74        1.28      2.91 o 
   1   4  26        2.17        0.00      3.55 o 
  -1   5  26        1.60        2.96      3.81 o 
   0   5  26        9.59       17.74      8.30 o 
  -3   1  27        1.89        3.94      3.85 o 
  -2   1  27        5.09        1.84      2.24 o 
  -1   1  27        0.26        0.00      2.48 o 
   0   1  27        0.89        4.91      3.04 o 
   1   1  27        4.63        3.56      3.02 o 
   2   1  27        3.36        3.41      2.83 o 
  -2   2  27        1.57        0.00      2.60 o 
  -1   2  27        4.35        1.57      2.54 o 
   0   2  27        0.02        0.00      2.59 o 
   1   2  27        0.05        0.97      2.52 o 
   2   2  27        0.09        8.03      3.77 o 
  -2   3  27        0.11        3.01      3.46 o 
  -1   3  27        0.44        1.43      3.07 o 
   0   3  27        1.47        2.82      3.09 o 
   1   3  27       12.62       13.71      6.36 o 
  -1   4  27        0.53        0.00      2.65 o 
   0   4  27        1.42        5.48      3.60 o 
   1   4  27        2.84        0.00      2.90 o 
  -2   0  28        0.69        0.00      7.35 o 
  -1   0  28        0.06        0.00      5.87 o 
   0   0  28       12.59       17.04      5.89 o 
   1   0  28        3.35        4.43      4.45 o 
   2   0  28        0.00        0.00      4.59 o 
  -2   1  28        0.52        1.70      2.07 o 
  -1   1  28        0.61        1.93      2.45 o 
   0   1  28        1.44        4.41      2.64 o 
   1   1  28        0.18        0.00      2.43 o 
  -2   2  28        0.28        0.41      4.11 o 
  -1   2  28        7.21        1.27      2.30 o 
   0   2  28        3.40        2.05      2.65 o 
   1   2  28        0.07        0.68      2.36 o 
  -1   3  28        0.07        0.34      2.83 o 
   0   3  28        0.45        3.45      2.96 o 
   1   3  28        1.63       12.34      4.61 o 
  -1   1  29        4.51        4.62      3.70 o 
   0   1  29        0.16        7.03      4.25 o 
   1   1  29        0.00       11.59      5.03 o 
  -1   2  29        0.21        4.71      3.11 o 
   0   2  29        0.90        1.03      2.75 o 
                                                 
